# Supplementary material for: Lignocellulose degradation in Protaetia brevitarsis larvae digestive tract: refining on a tightly designed microbial fermentation production line
Source: Microbiome. 2022 Jun 13;10:90. doi: 10.1186/s40168-022-01291-2 (PMC9195238; doi:10.1186/s40168-022-01291-2)
Supplement: Supplementary file 2 — Additional file 1: Table S1. Information on the sampling and sequencing of PBL transcriptome and metagenome. [file 40168_2022_1291_MOESM1_ESM.xls]

## Sheet: Table S1
	Sample sources	Sample ID	Libraries	Total Reads *	Total Bases *	Accession No.
Transcriptome	Midgut	RNA-M-1	L001	34400172	4300021500	SRR5038971
		RNA-M-2	L001	33006892	4125861500	SRR5039436
		RNA-M-3	L001	36950560	4618820000	SRR5039445
	Hingut	RNA-H-1	L001	44490474	6650285700	SRR14128221
		RNA-H-2	L001	45931342	6877085010	SRR14132028
		RNA-H-3	L001	44465668	6643844069	SRR14132050
Metagenome	Midgut	DNA-M-1	L001	145302024	14619815710	SRR14139157
			L002	147662930	14857115449	SRR14139180
			L003	148071744	14898299052	SRR14139235
			L004	150714072	15164016128	SRR14141452
			L005	149588618	15050687917	SRR14141486
			L006	149349470	15026510365	SRR14141637
			L007	146454670	14734937232	SRR14141657
			L008	147923356	14883324983	SRR14141706
		DNA-M-2	L001	57710492	5806823770	SRR14141739
			L002	56693494	5704418731	SRR14141816
			L003	57867174	5822516626	SRR14141829
			L004	58273036	5863309192	SRR14179698
			L005	57088342	5744172048	SRR14147653
			L006	56658692	5700859760	SRR14148842
			L007	55904030	5624827205	SRR14149278
			L008	57950492	5830902413	SRR14149805
	Hindgut	DNA-H-1	L001	172268484	17323223367	SRR14150473
			L002	171377616	17233685627	SRR14160440
			L003	172236484	17320050034	SRR14160491
			L004	173607184	17457930602	SRR14161071
			L005	167010332	16794732908	SRR14161469
			L006	167739146	16867978134	SRR14161588
			L007	163779264	16469776751	SRR14162401
			L008	174213282	17518777608	SRR14177633
		DNA-H-2	L001	81656356	8211870006	SRR14179697
			L002	78064998	7850750663	SRR14179764
			L003	80145756	8059981578	SRR14180362
			L004	80122702	8057688776	SRR14180364
			L005	74461130	7488484061	SRR14180536
			L006	73895396	7431550141	SRR14193501
			L007	72764862	7317845752	SRR14193931
			L008	82018696	8248292717	SRR14209386
	Frass	AFR	L001	230388650	34252837313	SRR14212118
		BFR	L001	262758498	39080506886	SRR14293692
		MFR	L001	208286218	30951235044	SRR14298725
	Hindgut	AHG	L001	241661840	35999619939	SRR14224883
		BHG	L001	210574916	31300317439	SRR14298063
		MHG	L001	273907238	40792444209	SRR14300306
*The digits denote the number of reads and bases after quality trimming.
