# Supplementary material for: Lignocellulose degradation in Protaetia brevitarsis larvae digestive tract: refining on a tightly designed microbial fermentation production line
Source: Microbiome. 2022 Jun 13;10:90. doi: 10.1186/s40168-022-01291-2 (PMC9195238; doi:10.1186/s40168-022-01291-2)
Supplement: Supplementary file 3 — Additional file 2: Table S2. FPKM values for 8,505 genes identified in the midgut and hindgut transcriptomes of PBL. [file 40168_2022_1291_MOESM2_ESM.xls]

## Sheet: Table S2
Gene	Midgut			Hindgut
	RNA-M-1	RNA-M-2	RNA-M-3	RNA-H-1	RNA-H-2	RNA-H-3
STRG_58271	0	0	0	0	0.044358	0.123445
g19911	0	0	0	0.099905	0.275875	0.136024
g29384	0	0	0	0	0.858566	0
STRG_37629	0	0	0	0	1.32709	0
g7640	0	0	0	2.23802	0	0
STRG_48510	0	0	0	0	0	4.6261
STRG_17309	0	0	0	0	4.83035	0.321731
g18224	0	0	0	0	0	5.30185
STRG_62160	0	0	0	0.286046	5.3094	0
STRG_4815	0	0	0	5.60729	0	0
g28367	0	0	0	0	5.31215	0.580257
STRG_35642	0	0	0	0	0	7.26837
g24451	0	0	0	7.5867	0	0
STRG_38212	0	0	0	0.26388	6.33799	1.07882
STRG_256	0	0	0	0	0	8.84212
STRG_11532	0	0	0	6.91264	1.85298	0.950203
STRG_75478	0	0	0	0	9.8537	0
g16957	0	0	0	2.05933	8.42479	0
STRG_8850	0	0	0	0	0.861478	9.7544
STRG_64184	0	0	0	1.75224	5.31594	3.91383
g26390	0	0	0	3.14401	2.15253	5.9222
STRG_19126	0	0	0	0.7282	6.09149	4.58584
g17788	0	0	0	2.79654	2.86756	5.87732
g20697	0	0	0	3.01262	5.19167	3.59672
g16270	0	0	0	0	11.8956	0
STRG_42305	0	0	0	0.223612	4.89974	7.42672
STRG_33821	0	0	0	2.93537	2.79916	7.05663
g22354	0	0	0	3.55183	4.19016	5.10165
STRG_26882	0	0	0	0	13.0554	0
g29805	0	0	0	3.90754	7.31761	2.43037
STRG_72091	0	0	0	5.6016	4.50124	4.99421
g20475	0	0	0	8.1064	1.81591	5.35458
STRG_66276	0	0	0	8.75837	1.69982	4.87104
STRG_30948	0	0	0	15.3984	0	0
STRG_23962	0	0	0	0	16.0749	0
g15172	0	0	0	8.05994	5.02302	3.53493
g4312	0	0	0	0	10.4596	6.35405
g29414	0	0	0	14.3906	2.25245	0.585343
STRG_48704	0	0	0	2.59812	14.6645	0.382577
STRG_7389	0	0	0	1.11986	14.3999	2.57536
g10442	0	0	0	9.17861	4.21404	5.61727
STRG_17419	0	0	0	12.6371	2.31732	4.55793
g24064	0	0	0	12.5696	6.96854	1.84201
g23554	0	0	0	0	0	22.0913
STRG_39997	0	0	0	3.51718	10.0209	9.21649
g6980	0	0	0	9.09779	6.99553	6.92469
STRG_71501	0	0	0	7.14156	9.62946	6.87063
STRG_34485	0	0	0	13.6199	7.44282	3.28767
g3010	0	0	0	0	21.3243	3.15733
STRG_54842	0	0	0	9.9149	5.58436	9.13764
g7264	0	0	0	2.65157	22.2342	0
STRG_42705	0	0	0	8.21641	3.65821	13.4927
g1414	0	0	0	9.19701	9.37114	7.8476
STRG_7899	0	0	0	10.7963	9.9048	5.97242
STRG_28091	0	0	0	10.2488	8.61505	8.79416
g16343	0	0	0	7.02477	12.2239	10.3601
STRG_43570	0	0	0	10.7991	8.88429	10.3276
g12939	0	0	0	2.58026	24.9574	2.86995
STRG_2134	0	0	0	17.6677	1.95416	11.0859
g29416	0	0	0	22.9071	8.01579	0.585413
g12183	0	0	0	6.95884	9.74467	15.6718
STRG_61413	0	0	0	2.72868	29.7456	0
g19057	0	0	0	5.24979	24.7171	3.17162
g18896	0	0	0	4.67786	23.6721	6.47834
STRG_15231	0	0	0	2.27377	31.1331	2.67897
g19186	0	0	0	10.5165	17.3861	9.59971
STRG_18741	0	0	0	9.76863	17.8985	12.1016
g4688	0	0	0	1.67003	19.6229	19.0669
STRG_27857	0	0	0	9.69657	15.4951	17.9963
STRG_5767	0	0	0	10.4051	21.6087	12.9161
STRG_71505	0	0	0	12.4641	25.6091	12.148
g26211	0	0	0	50.3677	0	0
g20247	0	0	0	12.4069	24.3342	17.6475
g21902	0	0	0	2.24246	41.0962	12.0028
STRG_61381	0	0	0	21.6089	26.7071	11.3468
STRG_66664	0	0	0	24.5021	13.4567	21.9849
g5708	0	0	0	35.7526	14.2724	14.1947
g16504	0	0	0	42.1725	4.4661	17.855
STRG_687	0	0	0	64.5321	0.460054	0
STRG_70147	0	0	0	40.2935	0	27.0609
STRG_15830	0	0	0	6.22585	61.8044	5.40467
STRG_42599	0	0	0	43.8443	13.402	22.146
g5452	0	0	0	10.7822	63.1978	9.61114
STRG_54073	0	0	0	5.26593	74.7021	3.99429
STRG_17414	0	0	0	41.4881	23.2463	26.0286
g13931	0	0	0	91.0169	0	0
STRG_70218	0	0	0	82.7217	8.75413	2.66864
STRG_69770	0	0	0	21.6715	42.4432	30.4312
STRG_48513	0	0	0	64.4857	33.7623	3.36166
STRG_17838	0	0	0	27.0589	36.5582	48.2443
STRG_39164	0	0	0	16.4509	62.0573	41.9911
g9231	0	0	0	0	0	122.576
STRG_4259	0	0	0	38.3607	46.7938	43.3093
g21557	0	0	0	78.0896	18.1239	32.9255
g28834	0	0	0	81.5182	24.8653	24.7725
STRG_75028	0	0	0	90.5001	40.6156	3.74154
STRG_39403	0	0	0	88.5303	15.0893	44.9031
STRG_17686	0	0	0	38.6541	27.8169	97.0421
STRG_54778	0	0	0	73.2566	39.6076	70.8753
STRG_29740	0	0	0	81.6138	101.495	37.3383
g8760	0	0	0	255.729	0	0
g8774	0	0	0	87.502	107.408	100.974
STRG_70209	0	0	0	277.565	42.5248	22.7754
STRG_64163	0	0	0	140.403	106.955	126.051
STRG_59067	0	0	0	257.122	70.2058	47.0858
g31858	0	0	0	144.148	174.056	210.062
g19827	0	0	0	155.921	234.522	165.33
STRG_55531	0	0	0	283.838	236.449	200.119
g31859	0	0	0	179.018	375.833	483.173
g8666	0	0	0	309.554	166.79	714.472
STRG_53076	0	0	0	500.602	1085.96	0
g21223	0	0	0	860.548	1084.33	1086.1
STRG_1152	0	0	0	1816.45	379.215	2046
g9836	0	0	0	3050.71	4929.18	4542.21
STRG_60796	0.045921	0	0	8.1333	1.22373	0.880565
STRG_19930	0	0.06349	0	3.90947	5.03287	8.46349
g23619	0.06492	0	0	16.5763	72.0515	64.563
g18747	0	0.073096	0	7.76063	9.5274	20.0529
STRG_48705	0.076655	0	0	2.24923	19.1051	0
STRG_7989	0	0.08254	0	1198.34	377.931	977.415
STRG_50918	0.037864	0	0.044961	0.050163	0.076567	5.74957
STRG_3528	0	0.085016	0	5.20994	2.41065	3.90297
STRG_45921	0.092526	0	0	0	20.7048	0
STRG_59348	0.094725	0	0	12237.8	15165.3	14415.3
STRG_74625	0.101662	0	0	6.63849	0.266101	12.3096
STRG_54863	0.108727	0	0	0.225667	0.435367	0.348974
g9009	0.023696	0	0.08781	18.4693	33.5999	26.7838
STRG_43716	0	0	0.115535	5.88343	4.04923	3.1744
STRG_33040	0	0.116064	0	601.419	632.936	983.385
g19058	0	0.127993	0	0	5.15433	1.57643
g27843	0	0.127993	0	0	5.18898	1.57643
STRG_32891	0.130357	0	0	2.414	5.47282	1.17739
STRG_71524	0	0.066792	0.06434	11.3381	4.78489	5.98229
STRG_44613	0	0	0.133589	0	0	12.5094
g27457	0.134625	0	0	13.3953	9.09213	23.8859
g31503	0.137879	0	0	8.01326	0.758482	15.1278
g10443	0.075105	0	0.074886	7.07797	4.24644	5.05086
g28846	0	0.150315	0	1.12135	6.6924	1.3464
STRG_12411	0	0.080968	0.076748	0.317316	7.20989	0
g21633	0.045841	0.117169	0	16.9607	33.5653	22.3426
STRG_29012	0	0	0.163903	12.3409	0.42594	0
g31209	0	0.164628	0	9.18544	12.9557	12.6613
g5450	0.167067	0	0	6.65774	0.091983	0
STRG_9049	0	0.170033	0	6.39821	1.95346	2.38237
g8272	0	0.175784	0	2.16906	6.29833	1.69367
STRG_64256	0.182693	0	0	0.457157	5.03121	1.33015
STRG_27861	0.183194	0	0	0.866333	5.70128	0
STRG_63620	0	0.183238	0	5.29319	5.11264	17.2582
g20027	0	0.146103	0.039353	0.61027	6.40133	0.407087
g15112	0	0.186767	0	0	0	0
g4624	0.188092	0	0	0	0	0
g1652	0	0.145945	0.042307	2316.46	2755.98	1865.89
STRG_20059	0	0	0.188446	3.51977	1.74577	5.28084
STRG_232	0	0	0.192151	5.01224	8.00471	15.2879
STRG_42600	0.088419	0	0.106346	153.473	38.7478	69.1098
g22037	0.072325	0.125666	0	6.53773	23.2405	7.37888
STRG_37696	0.124022	0	0.081781	3.14918	6.79762	1.446
STRG_19219	0.047382	0.017133	0.15	0	5.22906	0.038092
g3624	0.214734	0	0	6.1149	2.96222	3.58514
STRG_34130	0.149405	0.067948	0	0	5.03514	0
STRG_31828	0.217944	0	0	24.2948	561.394	81.0834
STRG_35856	0.077526	0.065285	0.076991	0.337969	6.54811	0.937379
STRG_21214	0	0.220823	0	166.605	73.9043	50.9904
STRG_13322	0.223034	0	0	0.049801	0	0
g29420	0	0.223084	0	745.269	408.968	489.696
g30224	0	0	0.228612	0	3.11047	5.60455
g29191	0	0	0.235295	12.9927	18.5321	10.262
STRG_3149	0.238602	0	0	0	5.82231	5.83372
STRG_45357	0.066247	0.173936	0	28.0676	9.30232	5.97263
g4640	0.067071	0.175254	0	70.9906	79.8874	52.6104
g10681	0	0.243842	0	0	0	0
g4887	0	0	0.248913	1.41221	4.9863	5.51083
STRG_36640	0.127585	0	0.125145	0.618258	5.66271	0
STRG_19558	0.102113	0.077641	0.073594	0	0	0
g27327	0.254879	0	0	0	8.19987	1.87373
g29691	0.270638	0	0	2.97364	12.0245	1.69793
g12665	0.068168	0.086902	0.12588	3.27798	19.7682	5.35425
STRG_7316	0	0.282537	0	88.3231	42.9504	51.5846
STRG_55298	0	0.288534	0	0	3246.43	2355.29
g21560	0.13198	0.159625	0	20.4718	10.4061	13.5539
g17918	0.108242	0.075551	0.107927	4.60864	4.31803	9.06699
STRG_58068	0.107854	0	0.191068	0	6.19761	0.339649
STRG_48605	0	0	0.300491	51.2032	23.2535	19.4422
g2303	0.303028	0	0	11.6111	6.65109	3.96756
g12536	0	0.307755	0	1.77373	18.55	0
STRG_18444	0.153067	0	0.158781	2.37324	2.7098	7.7964
STRG_17693	0	0.160139	0.152538	205.932	153.91	198.728
g28474	0	0.072048	0.248018	23.8517	36.9603	4.90611
STRG_17678	0	0.327989	0	4.81505	20.197	9.32861
STRG_73076	0	0	0.334513	0	1.31791	9.56672
STRG_1203	0.178763	0.162361	0	177.613	78.6734	191.209
g8494	0.044677	0.218243	0.080185	9.07917	3.70396	12.4672
STRG_17664	0	0	0.348855	15.5896	6.72654	4.57601
STRG_59301	0.239483	0.111577	0	5.03647	1.53786	3.90859
STRG_44693	0	0.091416	0.259953	691.71	449.87	638.783
g13395	0	0	0.35288	17.5695	21.7865	11.2813
STRG_13382	0.264987	0	0.088072	1.67604	10.4951	0
STRG_418	0.131953	0.221659	0	11.6541	12.2352	3.24203
STRG_59868	0	0.359566	0	9.34119	4.09455	3.05003
STRG_53801	0	0.177022	0.18458	8.73682	3.4235	7.87451
g29803	0.195449	0.106272	0.062145	6.9912	12.1052	5.01114
STRG_14286	0.116899	0.173497	0.081069	0.037576	5.109	0.261917
STRG_40039	0.069603	0	0.315648	0.2731	0.09892	0.34085
g21578	0.053844	0	0.33206	9.90199	0	0.638136
STRG_53648	0.38794	0	0	5.98583	1.76012	1.63795
STRG_64331	0.070126	0.073767	0.249125	2.977	5.41891	5.5127
STRG_1581	0.320627	0	0.074963	0.994381	5.34935	3.52117
STRG_18447	0.305919	0	0.092098	2.46963	5.90376	7.33527
g11251	0	0	0.398984	139.543	62.2693	33.7005
STRG_18307	0.101875	0.152624	0.152368	10.8343	48.4912	43.652
STRG_63063	0.35276	0	0.054171	11.9288	8.84714	19.4221
g14683	0.412392	0	0	3.44482	17.6038	7.78637
g2466	0	0.418114	0	7.8349	1.35068	0
g14344	0.082366	0.33735	0	15.5342	11.5143	19.7178
STRG_72438	0	0.420952	0	0	5.68956	0
g29547	0	0.421123	0	10.5858	13.0252	12.124
STRG_19297	0.271211	0.057058	0.108169	1.59808	8.42971	3.39774
g7265	0	0.437925	0	6.12754	6.28874	10.8819
STRG_61046	0.19852	0.071593	0.169654	1.65497	10.7094	3.34484
STRG_73362	0.080504	0.371365	0	27.6902	363.794	174.955
STRG_21035	0.12108	0.271654	0.060364	21.4517	13.674	38.991
STRG_12534	0	0.453422	0	0.716005	6.21378	1.30708
g8602	0.253142	0.207358	0	6.77538	7.041	6.36388
STRG_37294	0.155467	0.191049	0.115673	5.09765	13.7973	4.23883
STRG_38659	0.064399	0.270969	0.128423	0.132742	5.18935	3.13874
STRG_21209	0	0.477604	0	8.84784	0.412586	4.72386
STRG_26413	0.383135	0	0.101452	4.79441	5.98141	7.33741
STRG_25910	0.494937	0	0	0.538745	35.4372	0
g29187	0	0	0.496502	14.0526	31.8758	15.1276
g22098	0	0.257041	0.247695	1.71998	2.90686	6.81257
STRG_72710	0.137205	0.374522	0	6.09855	29.4975	5.41838
STRG_47624	0	0.438749	0.083757	11.4695	13.8689	27.8397
g1366	0.275918	0.249688	0	1324.66	1987.88	905.441
STRG_53947	0.133588	0.400773	0	1.13585	5.83402	1.75083
STRG_17397	0	0.538589	0	21.8412	32.2651	43.8373
g14401	0.190955	0.268996	0.081206	0	0	0
STRG_28455	0	0.541878	0	77.9711	40.126	73.6603
STRG_1065	0.264389	0.262925	0.026088	2.33094	3.91307	11.4286
STRG_72520	0.134421	0.420028	0	0.542845	6.48474	7.99672
STRG_41701	0	0.558795	0	4.4267	20.5548	8.49549
STRG_37432	0.558851	0	0	1.30104	8.73823	1.2974
STRG_45239	0.562232	0	0	593.669	284.752	1126.82
STRG_713	0.246591	0	0.319806	7.19132	1.55968	0.676323
STRG_63406	0.080986	0.392387	0.095586	2.38424	11.8756	6.45765
g6755	0.43236	0	0.14662	0	0	0
STRG_55299	0.290083	0.146667	0.151098	1.04275	14.3462	7.06782
STRG_30824	0.091427	0.498918	0	27.3945	0.141605	11.4717
STRG_62525	0.59334	0	0	1.15788	7.434	0
g24236	0.288105	0.094683	0.210944	0.343809	10.3454	0.821202
STRG_56179	0.594009	0	0	0	0	25.0297
g517	0.137275	0.397105	0.068438	7.05459	6.36409	4.49628
STRG_71091	0.136985	0.432288	0.045528	0	0	0
STRG_41808	0.150657	0.158478	0.312954	24.0037	0.413534	8.84086
g6985	0.515442	0.110765	0	125.79	39.296	57.9423
STRG_20409	0.17467	0.080662	0.375264	4.82384	12.2449	9.34996
g14404	0.227514	0.140419	0.264309	0	0	0
g27	0.41714	0.219398	0	3.24011	1.59934	8.38016
STRG_65581	0	0	0.637035	6.75091	0	0
g30214	0.549653	0.087757	0	1.02691	6.24369	1.13026
STRG_42122	0.353591	0.284209	0	79.811	21.9058	55.7168
STRG_35519	0.095083	0.436485	0.113481	2.86748	2.85171	6.82774
STRG_6781	0	0.648952	0	0	15.6712	0
STRG_57494	0.136419	0.240663	0.286212	19.1842	11.7453	16.1823
STRG_63400	0.431045	0.236157	0	12.5506	24.811	22.5392
STRG_34795	0.122404	0.309435	0.246063	3.54162	6.72409	5.01052
g20238	0.194539	0	0.513693	470.887	511.649	518.008
STRG_38172	0	0.250964	0.461383	1.16764	0.341601	7.07161
STRG_68185	0.727388	0	0	0	6.57204	0
g1374	0.476023	0.256332	0	1.37883	9.28473	1.28603
g12241	0	0.379256	0.353258	8.98802	6.45053	31.6921
STRG_21765	0.370028	0.365826	0	0.060994	6.50191	2.59479
g17027	0	0.736645	0	14.5989	0	0
STRG_49721	0.058802	0.30995	0.373248	10.9496	12.327	10.6787
g7266	0	0	0.745362	22.8929	33.2353	3.02373
g21579	0	0.747137	0	68.8881	25.164	28.427
STRG_4469	0.11209	0	0.654694	5.16235	0	0
STRG_33237	0	0.784811	0	0	3.11071	5.5781
STRG_57648	0.278693	0.241426	0.271212	0	8.09654	2.68404
STRG_18459	0.156047	0.565664	0.069856	4.10284	14.8144	4.46189
g7270	0.298625	0.26429	0.230783	6.312	8.4756	4.63382
STRG_7914	0.794652	0	0	3.80353	15.4262	13.8677
STRG_59403	0.297164	0.112605	0.3888	876.369	312.063	200.112
STRG_56207	0	0.30675	0.495601	2.49887	8.61464	12.7898
STRG_31549	0	0.807301	0	0	9.09202	1.24011
g18645	0.461975	0.349383	0	5.93947	11.291	10.6471
STRG_67887	0.43402	0.386439	0	43.7858	101.239	39.1569
g29697	0.132041	0.084384	0.612365	1.27169	5.85182	3.95696
STRG_27214	0.290135	0.156743	0.397248	1.35359	5.86947	1.86829
g5713	0.23613	0.15801	0.451876	118.011	85.3853	118.924
STRG_21065	0.335989	0.35759	0.161875	2.73554	3.34924	6.13769
STRG_41905	0	0.651507	0.20663	19.4064	7.56772	31.5629
STRG_1947	0.372962	0.363438	0.122465	2.03039	5.37935	3.10367
STRG_46071	0.398927	0.456058	0.010997	3.77912	17.9473	8.95327
g20470	0	0	0.866652	650.932	572.687	378.298
g20880	0.293082	0.444771	0.129901	23.2771	51.6845	7.01352
g5429	0.263258	0.402436	0.20611	5.76891	4.64059	15.3383
STRG_31827	0.527692	0.307459	0.038868	0.845998	10.0897	0.872133
STRG_37628	0	0.892787	0	10.5498	23.0201	7.51813
STRG_32452	0	0	0.897187	0.572752	22.8283	0
STRG_3706	0.194363	0.379108	0.327021	1.71055	26.5022	22.3182
g8987	0.296801	0.311707	0.293082	34.0934	22.6608	66.0626
g8813	0.583166	0	0.31979	0.934449	0	0
STRG_11855	0.609831	0.297404	0	1.8797	8.71199	4.09308
STRG_35405	0	0.651187	0.256671	4.48331	13.8994	2.68402
STRG_36361	0.113036	0.14863	0.647164	31.0261	20.5898	24.6949
g28665	0.294988	0.187133	0.432791	5.33316	13.9461	6.65817
g15478	0	0.582219	0.334385	4.82504	6.43653	2.06535
STRG_11697	0.439912	0.211183	0.286227	9.18659	27.8314	9.51414
STRG_51968	0.07277	0	0.866885	0	0	1.57016
STRG_9281	0.334072	0.30947	0.300402	0.193952	0.380249	0.298626
g31068	0.561443	0.163977	0.23083	7.34243	4.18397	7.14873
STRG_48213	0.318269	0.435285	0.206299	7.85086	23.5362	7.93038
g30222	0.607774	0	0.352285	0.185101	8.09602	2.09699
STRG_42493	0.352452	0.616603	0	0	8.96663	3.81047
STRG_35676	0.143682	0.252975	0.57334	1.07751	8.33234	3.35425
g29566	0.542126	0.25547	0.176649	1.07653	7.2773	0.10182
STRG_27350	0.146772	0.426614	0.40239	13.1913	3.06248	5.29732
STRG_6576	0.386556	0	0.591454	2.87026	36.4589	4.30196
STRG_3955	0.082052	0.532368	0.36626	6.31621	7.29622	6.82749
STRG_60828	0.12384	0.088525	0.775668	11.4058	16.9627	13.0876
g19287	0.916766	0.072509	0	162.928	110.87	106.779
g9719	0.779931	0.140863	0.071845	19.8683	9.60514	10.1985
g27826	0.540444	0.258409	0.195953	2.68335	2.88091	6.89102
STRG_25137	0.482157	0.395067	0.125351	9.81534	17.5101	20.8628
STRG_20856	0	0	1.01652	0	0	0
STRG_9278	0.480204	0.143287	0.396711	55.9113	36.7218	62.4021
g11417	0.52761	0.511785	0	23.8219	29.9973	29.5638
STRG_50828	0.197997	0.435596	0.411122	1.10321	5.30189	1.41728
g6241	1.04514	0	0	0.610547	5.23916	0
g3511	0.228744	0.428655	0.391145	5.01966	0.71348	0.381211
g1608	0.200721	0.487164	0.361702	1.41943	10.0242	5.52633
STRG_33806	0.619028	0.354799	0.080185	1.82621	13.1831	3.36557
STRG_47601	1.05731	0	0	4.0101	10.7588	6.75466
g31533	0.514306	0.387698	0.156236	28.3238	22.9684	28.0621
STRG_34362	0.735403	0.103862	0.223785	2.07628	7.24166	4.11646
STRG_35916	1.07145	0	0	3.2392	7.81541	13.1313
g7334	0.304385	0.601525	0.172387	4.51783	8.91013	4.34087
STRG_64818	0.364034	0.168033	0.555838	0	0	0
STRG_29517	1.09329	0	0	15.5256	20.7442	11.5527
STRG_52317	0.380334	0.400078	0.316022	1.36234	7.21816	0
STRG_5933	0.391314	0.287061	0.427279	15.1126	7.80408	18.3113
STRG_31231	0	0.678703	0.42979	0	6.34007	0
STRG_37729	0	0.388161	0.72937	4.2389	8.45447	2.46727
g20624	0.378233	0.491324	0.251798	5.86665	3.78475	2.48803
g16954	0	0.597438	0.542927	6.07921	10.4517	8.03314
STRG_24189	0.198364	0.493922	0.450236	2.27405	6.71166	9.17656
STRG_11838	0.895411	0	0.254567	2.92691	13.6142	4.46011
STRG_54885	1.08611	0	0.063955	22.7365	76.1778	9.2791
g18735	0.263902	0.229775	0.669587	28.0179	54.131	33.8885
STRG_1747	0	0.153876	1.01983	632.602	620.569	770.293
STRG_26236	0.278982	0.894911	0	7.95629	23.4139	22.2671
STRG_32791	0.352179	0.289579	0.532285	6.2145	12.8892	7.88211
g3088	0.716059	0	0.461446	4.86196	6.72604	4.65105
g17688	0.294698	0.335229	0.549286	15.0112	38.8068	19.9081
g27837	0.680122	0.367792	0.146661	2.16107	3.29654	12.3137
g4216	0.703889	0.466003	0.026537	29.7938	21.0043	43.0327
g32701	0.399116	0.274852	0.528482	23.806	13.069	12.4262
g18403	0	0.612624	0.59311	68.6363	50.2988	51.9612
STRG_60823	0.520362	0.474785	0.214875	279.403	230.757	264.83
g32280	0.74005	0.29949	0.189942	6.91427	8.26484	2.55859
STRG_22430	0	0.884173	0.357507	6.15545	10.0935	4.86404
STRG_11435	0.564933	0.491763	0.189329	3.16661	6.98795	1.26108
STRG_51912	0.567311	0.497833	0.183519	1.46561	3.88884	6.53012
g22566	0	0.647746	0.602934	1.9039	26.2988	3.16684
STRG_61738	0.270755	0.479686	0.503482	1.42221	5.71171	1.48607
STRG_69636	0	1.14704	0.1089	4.25783	21.4697	9.16273
STRG_13193	0.334389	0	0.930329	161.71	174.801	111.608
STRG_48637	0.710157	0.425588	0.129824	8.4626	29.2057	5.13278
g5314	1.06511	0.202885	0	1.55317	6.88106	1.58292
STRG_31316	0.091582	0.661251	0.521785	2.36751	6.89911	5.60261
STRG_71310	1.02323	0	0.258362	9.1845	102.988	66.4406
STRG_16241	0.515878	0.319049	0.484199	10.1136	17.4802	3.19157
STRG_6208	0	1.07523	0.250747	0	11.7822	2.03644
g32094	0.615175	0.346537	0.366877	2.85791	5.87091	2.00159
STRG_37714	0.869455	0.46897	0	11614.8	15105.6	9570.33
STRG_36179	0	1.01782	0.333613	573.613	186.275	465.564
STRG_58273	0.134908	0.631687	0.586415	10.7131	26.1003	8.28547
STRG_17304	1.18941	0.167296	0	4.50201	12.6466	3.84569
g15815	0	0.540376	0.830779	335.482	1218.35	1142.01
STRG_69916	0	0	1.37682	8.22303	7.86865	4.75258
g3180	0.843987	0.184819	0.34862	84.9887	138.965	95.5431
STRG_40807	0.531043	0.486489	0.374589	4.62428	6.34066	10.3596
g27856	0.251583	0.6452	0.496182	10.1395	8.7431	20.3644
STRG_68183	1.39438	0	0	0.203536	14.4752	8.1068
STRG_29749	0.226309	1.17845	0	45.2172	53.9948	38.2734
g23104	0.182646	0.816544	0.405751	0	18.5132	0.128147
g11452	1.12134	0	0.285416	22.0199	68.5138	18.8262
STRG_36186	0.287543	0.707669	0.425792	13.1675	15.5924	15.9718
g770	0.484777	0	0.940105	3.11341	10.8137	5.38757
g8516	0.693297	0.153183	0.591256	0.842127	1.95047	1.34891
STRG_19958	0.145143	0.87162	0.424015	30.813	32.3613	37.1126
STRG_13924	0	0.862487	0.580482	11.5885	15.9413	19.8252
STRG_69809	0.093435	1.1747	0.183344	3.86915	5.21265	4.13188
STRG_35334	0.692137	0	0.764561	0.76295	9.37132	1.25232
g13940	0	0.590452	0.866637	2.78991	8.07786	12.3271
g24038	0.942536	0	0.517127	3.66459	5.21682	2.71538
STRG_11588	0.106613	0.395927	0.969856	6.58078	5.71103	3.87206
STRG_65634	0.588005	0.568885	0.317007	11.1307	18.1868	15.7571
STRG_51726	1.27151	0	0.204339	27.3199	33.8687	19.0591
STRG_45551	0.648803	0.517252	0.318654	0.444024	15.2269	3.91013
g13914	0.44408	0.594921	0.448562	17.1896	46.0326	12.8151
STRG_38663	0.929537	0.400493	0.173181	2.18736	18.6648	1.71185
g8988	0.400173	1.10372	0	34.9164	12.6616	14.162
STRG_625	0.814865	0.250049	0.44067	14.4438	17.7166	10.5664
STRG_58402	0	1.10112	0.420253	4.27686	2.18942	6.3447
g9537	0.987558	0.195091	0.342629	0.243554	6.67176	0.239946
STRG_69330	0.868052	0	0.664456	2.9677	6.49294	14.4377
g11453	0.955617	0	0.583697	18.887	78.6269	8.05822
g16346	0.764691	0.311036	0.484765	16.1983	11.7558	11.1682
STRG_48551	0.755884	0.640845	0.164186	2.27263	10.586	0.519626
STRG_59192	0.302634	0.178084	1.08144	14.8579	6.85804	6.89939
STRG_40778	0.516139	0.693618	0.361559	311.671	116.868	185.121
STRG_70216	0.80323	0.673813	0.112707	3.09092	8.5808	4.10257
STRG_14089	0.342055	0.67867	0.569125	27.4773	25.2239	22.9841
STRG_69191	0.932549	0.659206	0	0	0	0
g28815	0.32051	1.05634	0.215321	2.85047	2.03436	3.49909
STRG_29752	0.716493	0.331502	0.545356	42.89	19.9729	7.49459
STRG_45902	0.935257	0.306474	0.352269	0.292304	6.27388	0.43363
STRG_32371	0.412789	0.647701	0.552496	24.522	37.924	23.9051
g29704	0.526392	0.675597	0.414421	18.6702	21.0086	30.1506
STRG_4252	0	1.62183	0	1.37526	10.5288	1.63095
g10391	0.351754	1.27269	0	1.20537	10.5085	2.76742
STRG_61805	0.210583	1.30737	0.106552	4.368	19.945	4.99057
STRG_40768	0.699251	0.944629	0	4.16341	8.12091	3.49607
STRG_53246	0.425705	1.10988	0.125514	3.85764	3.44899	7.96347
g8538	0.820463	0.637854	0.217799	0	0.920185	0
STRG_15374	0.592678	1.08463	0	73.3307	61.9451	95.4274
g1863	1.67918	0	0	177.926	135.339	40.5335
STRG_61302	0.369789	0.919162	0.391146	17.7737	20.0007	52.9453
STRG_64258	0.733853	0.558704	0.3931	4.40667	13.5865	4.97382
STRG_27108	0.607253	0.814786	0.264831	7.34504	16.0909	4.43859
STRG_55304	1.13085	0.30083	0.257874	1.77284	7.51109	3.65386
STRG_4871	0.899304	0.141944	0.64875	1.58815	6.19833	0
STRG_4625	0	0	1.69158	30.0718	31.2875	31.4355
STRG_56717	0	1.09153	0.61114	37.7137	12.0648	23.3072
STRG_67392	0.220965	0.616103	0.877582	39.0137	0.302467	59.7894
g28991	1.00048	0	0.727088	0.295605	5.50733	0.169405
STRG_23667	1.75232	0	0	0	10.6889	2.28363
g12716	0.144707	0	1.62294	0	3.57002	0
STRG_8897	0.51391	1.11987	0.138941	2.36004	6.90072	4.18053
STRG_51652	0.777875	0.808953	0.20046	1.65974	9.23125	4.32442
STRG_65149	0.50061	0.958993	0.345996	25.8164	17.7373	19.8568
STRG_37441	0.487597	0.846075	0.489221	3.54776	16.2473	1.29996
STRG_21066	0.76343	0.330859	0.744639	10.6629	18.2974	18.8528
g31494	0.990665	0.485985	0.366238	2.14357	16.3171	7.25367
g3887	0.568289	1.09472	0.213009	0.099197	5.89491	1.79062
STRG_35194	0.370017	0.758301	0.750751	2.39142	7.28546	3.46099
STRG_56426	0.532026	0.810006	0.540827	4.52281	13.2397	6.11621
g4736	0	1.28734	0.60082	13.1475	19.8801	9.18973
STRG_6488	0.20857	1.03073	0.652194	35.4205	13.887	30.1476
g24731	0.516595	0.740845	0.634941	4.54245	5.73808	4.8111
g12821	0.360588	0	1.57142	0	0	9.32421
STRG_74019	0.275354	1.46584	0.192343	16.9002	15.4699	13.5062
STRG_29861	0.18921	1.25491	0.49617	0.393482	5.70316	4.84718
STRG_70191	0.599831	0.756672	0.585622	12.9501	30.6118	19.7971
g29125	0.337559	1.6148	0	3.96213	6.47024	2.05611
STRG_39371	0.304985	0.802043	0.847821	2.99759	6.86327	12.0757
STRG_26958	1.17727	0.321885	0.455747	18.9397	14.6837	68.8561
g29821	0.623529	0.826769	0.516384	2.30015	12.9887	2.64764
STRG_9604	1.08737	0.504534	0.377063	2.26261	15.8713	2.46122
STRG_57498	0.273979	0.773302	0.936314	58.0755	14.8214	33.5903
g31836	0.680983	0	1.30801	0.82813	12.1667	0
STRG_68466	1.12034	0.53754	0.346283	1.97292	5.8247	4.97844
g9676	0.477466	0.66774	0.862337	3.58455	4.49904	7.12892
STRG_26881	0.849584	0.654171	0.516207	16.1544	46.4879	24.7245
STRG_57598	0.973325	0	1.05158	0	3.07925	6.00279
g4516	0.569266	0.868803	0.595149	2.3114	15.3359	0.210538
STRG_55301	1.32944	0.219065	0.486424	4.04618	37.1586	15.5854
STRG_1137	1.08164	0.567638	0.418263	34.5067	34.809	40.4433
STRG_413	0.23344	1.83606	0	4.62387	34.441	2.671
STRG_18587	1.51809	0.363062	0.190735	3.36326	3.45205	6.05222
g30335	1.77534	0.300627	0	0.540969	5.69573	0.469299
g5494	0.732777	0.960003	0.384099	0.177139	8.04064	0.487266
STRG_48168	0.432969	0.969189	0.681524	2.17163	16.2795	2.7205
STRG_50444	1.1433	0.520355	0.421049	8.59398	4.28757	3.92435
STRG_11726	0.582287	0.876492	0.628248	1.85166	7.87565	2.32225
STRG_35643	0	0.573987	1.51528	0	272.88	29.4951
STRG_29499	1.66098	0.155045	0.281947	5.97871	6.82281	9.6887
STRG_19288	0.899527	1.07792	0.127909	9.17113	10.1332	10.3952
STRG_67039	0.746435	0.881049	0.49784	44.6034	52.7343	62.1191
STRG_44682	0.951445	1.17559	0	0.876326	8.0597	2.63575
g11254	0.647207	1.03749	0.462262	2.83186	8.30319	2.46196
STRG_18133	0.451596	1.02799	0.679015	28.3776	15.0635	16.4654
STRG_54847	0.942363	0.617128	0.602093	0.473049	11.8354	1.99656
STRG_20211	1.15458	0.662467	0.350836	3.76308	9.93123	6.60037
STRG_24748	0.14729	0.537448	1.48819	29.7441	11.9799	17.8707
STRG_36238	0.681945	1.01464	0.478851	5.07814	5.96553	3.0509
STRG_61555	1.36482	0.533862	0.30346	0.765808	8.53277	1.72599
STRG_73072	0.28478	1.82009	0.102239	0.419464	0	0
STRG_17841	0.96512	0.933939	0.309449	116.117	145.023	160.597
g5235	1.21102	0.869238	0.132138	13.0842	33.4087	19.5878
g9407	0.740833	0.569123	0.903764	0	8.52677	0
STRG_38173	0.909833	0.305602	0.999695	1.47666	3.9799	8.2408
g25854	0	1.28734	0.933131	12.6586	20.4056	9.59972
STRG_733	0.252298	0.527738	1.44576	360.558	283.374	233.817
STRG_16454	0.643901	0.451954	1.13564	3.43345	8.10911	4.87447
STRG_54292	0.757257	1.00692	0.468502	210.763	23.483	22.359
STRG_67605	0.710735	0.80637	0.729666	2.3247	5.57648	0.336221
STRG_24615	0.425236	0.750896	1.07285	1.07768	5.72092	1.19544
STRG_24454	0.794195	1.14363	0.323862	1.41468	6.76389	2.32647
STRG_48195	0.421424	0.930325	0.9417	6.61009	9.27688	5.78527
STRG_15502	0.237102	0.981536	1.07532	11.6339	10.3895	4.71159
STRG_25611	1.12288	0.787235	0.386039	0.233427	8.4197	0.610353
STRG_57556	0.424257	1.5045	0.388767	2.12764	10.625	3.62159
STRG_52066	0.34641	0.909934	1.06133	2.20421	6.10515	0.865318
STRG_67236	1.13566	0.68376	0.504287	0	0.094653	0.4029
g26018	0.697663	0.97766	0.659243	4.51815	32.2955	8.68576
STRG_5239	0.781907	0.883615	0.671114	2.76804	17.6153	2.42804
STRG_48703	1.11854	0.855326	0.37176	282.114	222.601	99.7433
g28970	1.0813	1.27005	0	0	6.68437	0
STRG_30161	0.3639	1.68596	0.313385	1.13799	8.4988	1.63938
g15139	0	2.36532	0	3.59641	5.35312	2.11903
g929	0.669146	0.938152	0.767482	1.61589	22.3607	2.45272
STRG_18277	0.700408	1.03057	0.650436	2.01272	9.35591	1.66279
STRG_36180	1.06351	1.1772	0.150025	268.927	214.115	332.662
g21751	1.09153	0.726896	0.580993	1.13404	13.1955	5.93603
STRG_20676	1.40112	0.492047	0.518562	0.464905	2.65454	6.56977
STRG_29677	1.16333	0.956833	0.300319	4.13201	8.54614	5.78744
g30563	0.736696	1.22951	0.461655	53.942	43.1931	63.1048
STRG_3537	1.18079	0.750608	0.502912	0	1.64434	0
STRG_59597	0.458201	1.28462	0.724303	0.287647	9.02781	0
STRG_35745	0	1.29664	1.17984	2.20987	7.82646	10.6004
STRG_24717	1.43478	0.426254	0.61982	3.09291	7.92149	1.25493
g13684	1.11156	0.737746	0.632323	2.41159	5.8911	3.04075
STRG_3242	1.0294	0.476093	0.983427	57.8526	104.854	93.3001
g24379	0.1326	1.55925	0.816031	35.1642	153.18	88.8687
STRG_26523	1.51065	0.282467	0.728572	2.07712	8.57084	0.206197
STRG_58353	2.43372	0.09768	0	2.05099	7.98934	0.932484
STRG_13210	1.30778	0.36465	0.861128	6.42431	4.73058	3.37703
g14950	1.07211	1.11138	0.355003	0.971918	5.67738	1.88369
STRG_67129	1.59377	0.843986	0.103494	10.5335	5.55403	5.94669
STRG_1537	0	1.72978	0.820164	2.95324	12.8703	10.5656
g27536	0.612538	0.797936	1.14994	12.4755	38.4087	17.8468
STRG_33658	0.84782	1.09148	0.622721	22.8452	27.5806	20.8854
g5798	1.31938	1.24727	0	0	0	0
STRG_669	0	2.06278	0.50535	1.7544	9.43298	8.8138
g17409	1.9387	0.633073	0	0	0	0
g11176	0	1.36034	1.21414	4.36777	10.2647	3.53936
STRG_19944	0.567164	1.02868	0.979998	3.32939	6.00053	5.95702
STRG_675	0.958074	0.782153	0.847156	7.22806	9.46885	6.03319
STRG_3931	1.03812	1.24746	0.30916	0.428325	6.08036	0.999388
g31613	2.59937	0	0	0.520158	6.08897	2.82712
STRG_64511	0.169724	1.29258	1.14018	0.588027	11.8253	0.202518
STRG_10260	1.82069	0.785269	0	0	0	0
STRG_60499	2.48445	0.126849	0	5.975	52.0981	9.15972
STRG_27469	2.6115	0	0	7.06093	10.0113	0
g12186	0.574236	1.04571	0.993351	1.02235	7.15461	0.783851
STRG_32956	2.61491	0	0	0.580068	5.51386	0
STRG_19290	0.781189	1.0136	0.83876	45.28	48.2589	39.3872
g23623	1.3826	0.739033	0.516028	3.25976	7.59229	7.74451
STRG_5138	1.84524	0.341513	0.459052	0	0	0
g6133	0.77768	1.67147	0.219978	2.03154	2.51243	5.6383
STRG_2246	0.866911	1.33279	0.475879	0.109599	7.79676	0.893354
STRG_56479	1.30283	1.2079	0.17818	0	5.87354	1.01639
STRG_74121	0.8447	0.75953	1.08739	3.38807	8.63337	4.21646
g6380	0.844742	0.903037	0.944829	45.8784	31.1682	28.5933
g12515	1.1808	0.631655	0.89119	3.61679	12.1608	6.52591
g25278	0.414466	0	2.31244	0	0	0
STRG_71615	0.119328	2.3887	0.232803	0.277652	0	0
STRG_59441	2.46369	0.253398	0.026058	1.62307	15.4271	0.321375
STRG_36630	0.524886	0.891086	1.33031	10.065	60.2312	20.5655
STRG_31468	0	0.503802	2.26451	1681.67	1945.46	1424.93
STRG_22919	0.348682	1.7214	0.701773	12.8264	26.1695	10.2889
g27537	0.943806	1.19321	0.634924	12.0638	7.39656	5.00549
STRG_36343	0.823076	1.13019	0.824086	10.4228	11.4098	8.5302
STRG_20742	0.119328	2.43828	0.232803	0	0	0
g5543	0.529059	1.68307	0.592789	4.53111	11.7502	7.28318
STRG_27864	1.3362	0.531157	0.94904	2.73026	13.5064	5.15581
STRG_39435	0.878613	1.00929	0.93693	26.9532	32.7547	42.6241
STRG_16584	1.27389	0	1.55122	3.03127	11.6935	7.55136
STRG_27672	0.901476	1.67143	0.257462	5.04315	3.42294	7.36937
g17717	0.356529	0.527876	1.96374	7.08005	4.26762	11.5767
STRG_18312	2.27835	0.066468	0.506139	7.17302	44.0602	32.4266
STRG_19040	0.092744	1.39794	1.37057	0.432494	5.86506	1.26533
g14236	0.523646	1.9133	0.433743	3.12079	12.2486	4.35486
g8015	1.28927	0.867838	0.737064	0.289713	5.52749	1.14161
STRG_4392	0.871736	1.19799	0.828203	5.88915	9.91647	6.76322
STRG_50900	1.45679	0.002397	1.45412	0.891796	7.13787	6.82777
STRG_52801	1.13161	1.49983	0.328549	40.2254	41.834	11.3185
STRG_4745	0.864547	1.26596	0.833155	3.90585	21.0573	4.80103
g28738	0.688371	1.02372	1.2538	5.23038	2.33961	6.50414
g6381	0.59394	1.53868	0.838238	9.48964	45.5313	19.1446
STRG_984	2.33842	0	0.663014	4.56057	5.28528	2.77225
g13785	0.446327	0.935927	1.63447	4.59713	6.79181	4.80258
g7268	0.813832	0.76441	1.45194	6.94371	13.6054	2.33414
STRG_37843	1.20413	0.563403	1.28818	1.26726	6.37683	3.99176
STRG_46455	0.876036	1.11415	1.09054	19.7316	16.4668	16.0524
g24033	0.255001	1.01003	1.85632	8.66103	7.86031	1.83986
STRG_15269	2.48672	0.320538	0.317236	10.1973	8.8471	3.816
g16259	0.629514	1.27056	1.22612	20.8774	34.98	4.3906
STRG_74518	0.644496	1.75902	0.724808	5.74212	21.0389	1.89335
g3661	1.79033	0.857087	0.487031	6.44304	16.3764	7.30828
STRG_40287	0.852333	0.991724	1.29686	3.37103	10.6765	5.53839
g29177	0.350966	0.317654	2.47943	0.117297	1.57084	0.472455
g29515	1.64576	0.423312	1.08851	4.72556	17.2068	2.06233
STRG_33524	0.828735	0.741324	1.59035	21.2275	32.8084	16.4125
STRG_29479	2.67901	0.489242	0	1.33195	24.6865	6.66889
STRG_57583	0.871593	1.15569	1.14114	4.45117	9.17169	13.0353
STRG_529	1.20511	1.76742	0.197352	6.19383	10.6355	13.9537
STRG_29522	1.70202	0.345814	1.13501	13.5619	23.1463	11.2963
STRG_7706	0.458602	1.79012	0.964497	6.38802	3.32827	7.51586
STRG_36542	0.828384	1.48572	0.917609	1.56339	6.40512	3.21698
STRG_38692	1.02841	1.49758	0.711586	7.39982	27.1142	22.7558
STRG_5250	0.373162	1.66471	1.2071	3.44394	9.98323	4.48765
STRG_12603	1.60549	1.03912	0.610934	16.1179	10.2285	10.9574
STRG_37627	0.439185	2.81797	0	17.4364	40.7792	15.0152
g14251	0.439257	1.30538	1.52304	0	8.67614	0
STRG_16869	1.27071	1.56529	0.435811	0.147776	11.1195	1.32652
STRG_25613	1.39385	1.10456	0.78168	10.5422	44.8828	6.54071
STRG_54911	0.324523	0.304537	2.65148	4.34927	6.19711	2.46636
g23200	1.52723	1.75787	0	2.14138	10.6184	3.57368
STRG_46556	0.982635	0.983756	1.32003	128.319	98.6188	48.3853
STRG_29192	1.09265	1.74198	0.462774	13.0509	7.00876	9.86639
g29402	0	2.66202	0.639005	36.5536	54.2778	74.0386
STRG_28588	1.19256	0.927128	1.2068	1.02293	6.46176	1.22121
g18099	0.978099	2.11999	0.24503	21.9484	141.689	93.8498
STRG_11511	1.11533	0.75346	1.49889	10.4683	9.11557	5.50385
g31798	0.846244	0.899978	1.63331	0	1.9602	0
STRG_67281	2.44428	0.942809	0	0.838914	0	0
g730	1.59276	0.972784	0.823989	1.43224	5.38736	3.33142
STRG_59147	2.0305	0.707684	0.655658	5.07642	12.0574	9.40526
STRG_23109	2.04733	0.715431	0.652029	3.55329	53.307	14.2782
STRG_37176	0.126306	2.1121	1.18242	1.95002	4.08881	5.84224
STRG_63081	2.04765	1.37513	0	0.438015	0.672728	0.219233
STRG_27010	0.68655	1.20826	1.53304	1.71484	25.6046	0.599525
g15271	1.33844	1.56326	0.542882	2.78619	10.9057	3.44965
STRG_2960	1.12926	1.37652	0.962161	0	11.2017	11.4209
STRG_3598	0.404005	0.262181	2.8212	2.56995	7.53481	1.63197
STRG_43729	1.38863	1.05993	1.04878	2.58876	12.467	3.84339
STRG_69799	1.90986	0.739427	0.859029	3.5435	8.68991	2.50343
STRG_31055	2.46489	0.245535	0.807136	0.83075	9.1795	1.63769
g30593	3.52032	0	0	0	0	0
g11800	1.41975	1.55111	0.561131	9.98914	14.18	23.2641
STRG_47319	0.517431	1.11497	1.90288	17.1627	10.0755	6.68438
STRG_36182	1.66121	1.41306	0.467534	16.5013	15.8815	24.2516
g9770	1.48748	1.97813	0.085276	7.38533	5.15823	7.04452
STRG_9770	0.618906	1.56933	1.36772	0.581496	9.05456	2.19449
STRG_70458	0.947843	0.631034	1.98937	0.315902	6.68609	1.96757
STRG_6160	0.610973	2.39397	0.565543	0.967815	4.80587	6.81146
STRG_26570	0.899705	2.09173	0.608801	0.148256	6.31678	2.85023
STRG_42141	0.828912	1.9284	0.85741	13.7344	23.0062	19.9344
g8320	0.850203	1.53966	1.22623	3.0335	8.93155	2.66755
STRG_12175	0.911614	1.92077	0.789167	14.0181	15.8444	7.12849
g8995	2.15341	0.176696	1.29475	18.0694	18.7975	25.7376
STRG_25397	1.35091	1.4541	0.820779	0.451953	5.04921	0.806473
STRG_18311	3.2604	0.069705	0.305888	14.6588	116.133	68.4239
STRG_28893	2.38235	0	1.27256	0.569542	6.37439	0.499199
STRG_48807	2.45958	0.421357	0.802279	0	0.563785	0
STRG_37994	2.07612	0.858301	0.750194	7.16276	23.9289	10.4859
STRG_31931	0	3.68472	0	178.456	190.701	204.842
g2853	2.1257	1.02511	0.534569	1.16779	8.44629	1.09062
g30703	1.25556	2.20315	0.233543	84.0618	86.5313	76.0415
STRG_18440	0.741914	2.01238	0.956487	91.0802	99.3787	60.3018
g1189	0.755463	1.92585	1.02999	0.824872	0.714883	0
STRG_29462	1.69102	1.62851	0.399434	21.5147	12.6045	9.68613
g24764	2.80562	0.631824	0.286794	4.70918	17.6221	19.2882
STRG_36352	1.30459	0.948443	1.47462	0.04344	9.66927	0
STRG_11715	1.30652	1.29722	1.13599	4.01474	13.374	7.5318
g386	1.94266	1.80208	0	0	5.13465	0.287184
STRG_59967	1.83622	0.564069	1.34479	0.072239	6.84059	0.100363
g10439	0.892314	0	2.8624	0.698608	5.50229	0
g2159	1.57419	1.63389	0.555994	9.78425	9.27877	2.68251
g20606	0.47191	2.08473	1.20821	9.09855	9.0918	10.9907
STRG_56923	0.58923	1.0202	2.18159	18.5961	34.0759	29.0919
STRG_43718	0.940294	1.92364	0.937136	83.225	21.5133	13.9266
STRG_55078	1.75599	1.59027	0.462835	9.54016	14.5515	1.80201
g8043	1.23343	0.71544	1.86703	5.59189	5.34659	3.84977
STRG_60445	1.23061	1.14477	1.44293	0.288709	5.63509	1.35318
STRG_4199	1.13384	1.12918	1.55667	1.78152	6.79304	1.67575
STRG_48770	1.03092	1.85825	0.933318	16.4783	29.858	29.0655
STRG_35181	0	1.51868	2.3231	0.343594	1.91673	5.19954
STRG_2792	0.395461	2.48313	0.96335	4.04379	11.2164	4.79169
STRG_51530	3.61373	0.231338	0	3.54639	6.40939	6.55876
STRG_53556	1.80017	1.17498	0.903874	5.51327	15.9462	11.8861
STRG_21844	2.06634	0.699058	1.12422	3.12572	5.74494	5.22427
g31947	2.05447	0.866953	0.972262	0.150273	7.55899	0
STRG_15718	2.25801	0.595247	1.07325	243.523	198.826	235.439
STRG_19292	1.85414	0.901559	1.18418	44.16	69.2591	130.333
STRG_2983	2.70524	0.746364	0.493058	1.15059	9.92271	2.5791
g28829	0.426459	1.18517	2.34418	17.4472	10.7663	2.76045
STRG_7174	2.05303	1.91388	0	14.1675	14.1138	10.8322
STRG_54796	0.769305	2.28347	0.918724	2.64311	15.8704	0.799729
g1106	1.52483	1.4795	0.967944	4.36337	10.6421	2.18425
STRG_46661	0	0	3.97419	0	0	0
STRG_27113	1.38903	1.84533	0.741674	6.41505	8.64088	7.71479
g16156	1.21745	2.0793	0.685939	5.18577	4.73615	3.94896
STRG_33202	0.962551	1.50013	1.53425	5.59513	2.66957	0.181091
STRG_35021	0.870055	1.72103	1.4087	0.990794	5.1136	1.4393
g7937	1.1002	2.17627	0.726317	1.28333	1.65455	5.36146
g16894	0.497578	3.54412	0	1.9946	6.45897	1.17283
g25179	3.95758	0	0.091057	0	0.616911	0
STRG_57935	0.68365	1.91372	1.47211	11.8457	11.4603	17.4798
STRG_57866	0	3.32849	0.746782	10.7337	22.0712	21.215
STRG_35695	3.05328	0.658424	0.386118	10.1306	10.4803	9.77234
STRG_75834	2.57938	6.5e-05	1.54591	0	0	0
STRG_28305	0.994376	2.74492	0.389478	112.611	75.0575	91.2861
g18084	3.7157	0.288244	0.126911	0.255508	0.065111	1.09552
g4414	3.92814	0	0.203585	0.839385	8.35351	1.09129
g12963	1.47646	2.06328	0.605436	14.7942	16.8099	7.88859
STRG_69379	1.08548	1.55099	1.52473	10.9039	13.6376	12.1587
g9471	1.14263	1.61093	1.42637	2.38052	11.3224	4.53813
g24035	1.06842	1.51253	1.6126	8.18984	8.81781	3.28253
STRG_59187	0.734358	1.77906	1.68247	9.5999	6.30721	6.59284
STRG_70139	2.16442	1.61158	0.420895	11.0912	14.7659	11.7403
g27550	1.53596	1.15471	1.50713	2.98877	10.2352	6.49378
STRG_41973	1.89556	0.525532	1.81185	15.3797	7.16116	2.07448
STRG_55899	2.14976	1.44903	0.641507	0	7.08001	0.313076
g22546	0.829689	1.52954	1.88853	13.2527	19.6075	17.8632
STRG_46565	1.12272	1.62014	1.52234	1.22573	5.42584	3.56191
STRG_69786	0.810439	2.11545	1.35717	4.48216	8.01147	2.51979
STRG_11604	0.783839	1.76835	1.73271	2.81582	25.8513	8.29814
g4912	1.48406	1.68502	1.11946	1.63669	6.70468	1.80634
STRG_2023	1.95087	1.22014	1.1256	9.8844	24.5369	13.591
g31472	0	0	4.30284	0	0	0
STRG_40593	0.890695	2.30841	1.12178	7.61134	7.89468	12.55
STRG_13573	2.79405	0.320652	1.22345	8.67244	8.64093	4.35904
STRG_44162	1.12445	0.610943	2.60462	0.838143	14.0197	2.36134
g11901	0.344274	1.41641	2.58237	5.28194	7.01405	12.1504
STRG_961	1.67511	2.66805	0	4.42616	31.3148	18.1774
STRG_35551	1.53979	1.59025	1.22466	6.93533	5.40077	12.7775
STRG_3911	1.80764	1.43749	1.1129	1.78099	12.5434	1.1466
g18248	1.13855	1.93567	1.29209	64.8927	56.0334	43.8184
g31964	0.40922	3.66646	0.293693	35.0136	36.6599	28.1398
STRG_2185	1.46036	2.02969	0.887117	1.56303	5.47301	4.226
STRG_2328	0.71308	0	3.68433	0.1798	1.99983	0.032908
g8080	4.40855	0	0	0	0.945847	0.101035
g7335	1.86821	1.41375	1.14154	14.5272	36.9899	18.516
g1452	1.60234	1.55735	1.26414	16.6578	28.2553	17.5906
STRG_39618	1.69724	1.33587	1.39359	24.1465	69.743	25.4429
STRG_2342	1.64839	1.23085	1.55756	1.68165	7.04038	14.3947
STRG_5526	0	1.02987	3.44496	17.7141	11.1682	17.0647
STRG_64746	1.19918	1.19568	2.09733	2.90164	6.49275	4.19112
g23566	1.08395	1.97839	1.4439	0	0	0
g9810	1.04603	2.12396	1.33681	5.83981	13.9064	11.3629
g2855	2.20467	1.3583	0.982715	3.36454	14.9829	3.36341
STRG_12389	1.71336	1.85889	0.990305	4.20826	20.6633	4.57213
STRG_8771	1.67175	1.37778	1.51545	3.70473	8.06035	3.66696
STRG_51970	0	2.22163	2.35831	52.4044	43.8115	99.7702
STRG_34404	0.915099	1.9876	1.68635	3.96255	6.37166	2.4931
STRG_29490	1.77967	0.787946	2.0289	9.35889	35.8883	14.6625
STRG_50643	1.49162	1.03496	2.07902	3.89234	5.26542	5.35532
g18707	2.52819	0	2.08417	0	0	14.4512
STRG_37020	1.88782	1.29103	1.43375	24.241	45.161	28.1295
STRG_24433	0.844565	2.05066	1.76369	1.4081	9.02761	1.9281
STRG_73133	4.11534	0.489368	0.058907	0	16.8364	0.113189
STRG_15704	1.52766	1.32726	1.81656	2.68977	8.40623	2.72453
STRG_59263	1.16382	2.34516	1.17314	6.47215	1.32135	0
STRG_75329	4.39086	0	0.297455	0	0	6.04434
STRG_50497	2.47868	1.02503	1.18683	5.75822	28.713	8.58278
g20069	1.39198	2.8233	0.482402	2.65894	6.54609	3.33867
STRG_34756	3.59344	0.82619	0.281098	32.8187	25.8013	26.417
STRG_53100	1.05116	0	3.6557	0	0.888435	7.59661
g19549	1.48128	3.25238	0	11.6896	11.2223	9.73075
STRG_15316	0.797584	1.62756	2.33078	1.25947	5.16755	2.39122
g13013	1.81716	1.98604	0.967929	9.48403	44.3715	27.2179
g23011	4.77889	0	0	6.55634	7.70624	5.86597
g1244	0.852937	2.1488	1.78134	5.17088	10.7867	2.09484
g10931	1.57085	1.24799	1.96714	17.8622	18.2999	10.4743
g18655	1.91292	0.978292	1.9219	0.916531	1.4094	0
STRG_64965	1.28309	1.38932	2.14311	40.3981	108.794	55.2943
STRG_16632	2.25849	1.89492	0.665283	46.3535	116.071	79.1718
STRG_52326	1.04794	2.89564	0.87791	6.38398	8.17917	7.77881
STRG_28206	1.14938	2.6449	1.04583	2.56792	6.26826	1.31436
g8594	1.15258	1.62992	2.0767	198.99	246.15	141.512
STRG_57837	0	0	4.86705	0	0	0.871702
STRG_35998	1.95146	1.77786	1.1433	216.603	112.422	117.948
g6251	2.53862	0.995314	1.33883	0	2.91602	1.28434
STRG_31841	2.24431	1.19603	1.46988	1.16161	6.76246	6.12471
STRG_35755	1.14415	2.87828	0.892754	24.2024	12.152	20.2132
STRG_28803	2.85661	1.57724	0.487686	0	0	0
STRG_24406	2.69034	0.727415	1.51277	6.09646	83.4564	37.2093
STRG_36506	1.19413	0.070645	3.70799	0	5.32708	3.35388
STRG_55898	2.45003	1.36988	1.16235	0.371855	3.37361	0.168765
STRG_17699	2.75688	1.60139	0.626483	4.42357	13.5603	3.68021
STRG_33196	1.25468	1.73295	2.03327	0.728563	2.34558	1.84042
STRG_70460	2.30294	2.07784	0.651151	16.4233	47.943	26.6255
g13712	1.9136	1.89013	1.23533	7.10034	10.8035	9.93816
g23852	3.75193	0.770408	0.524089	74.5115	12.9257	60.3387
g17527	0.737704	2.02592	2.28431	17.6112	20.016	11.7706
STRG_33367	1.45494	3.13564	0.468768	8.63425	49.7165	57.4816
STRG_52015	1.58409	2.07713	1.40688	5.7547	0.208711	3.64425
g28539	3.55373	0.187295	1.33103	3.36417	16.8892	5.49826
STRG_42955	1.68674	2.12568	1.27263	4.18233	10.3677	5.02078
STRG_51218	0.678685	4.41153	0	13.4529	16.942	6.38952
g6095	2.59528	1.59721	0.92487	6.69189	2.79529	2.08926
g19134	1.41121	0.453035	3.25941	2.99033	10.6173	2.58758
STRG_31374	2.6535	1.43925	1.03282	0.189939	1.49107	0.128875
STRG_5884	1.85559	0.549389	2.73647	25.9333	11.7196	21.1772
g8316	0	5.16221	0	1830.89	1841.47	19.0337
STRG_60757	0.810576	2.46565	1.90685	2.26348	5.91269	2.16334
STRG_70291	2.18063	2.3845	0.621378	5.75744	1.8517	8.87062
STRG_25929	1.77128	1.55658	1.8602	164.246	140.463	131.042
g10236	1.98019	1.67358	1.5387	26.2309	26.4552	40.9164
g19378	0	0	5.2015	0	0	0
g5201	1.70785	1.22905	2.27658	9.96181	20.5326	10.4528
g1235	1.50264	2.88692	0.833591	8.35763	17.3296	8.374
STRG_71480	1.6313	2.07455	1.51811	37.4749	90.6457	52.654
STRG_12532	1.7682	2.09539	1.36435	4.74568	17.8492	13.3872
g24627	0.591227	3.15899	1.48638	3.1873	3.11498	6.16169
STRG_43711	1.20357	1.78598	2.24828	19.9329	19.0848	24.659
STRG_41189	1.21212	2.16271	1.86435	4.53669	12.744	5.66733
g18708	1.48164	0.805249	2.96643	0	3.96275	11.7165
STRG_7260	2.67136	1.40097	1.18182	0.537187	20.6308	0
STRG_42106	1.1607	2.962	1.1515	33.4476	42.4747	25.7823
STRG_50929	0.901391	2.96325	1.40994	1.29066	25.5778	5.17806
g23386	5.2957	0	0	5.83862	2.56747	8.76229
STRG_65592	1.12025	3.76808	0.410636	0.662139	1.6837	22.581
STRG_39069	5.31185	0	0	0	0	0
STRG_30117	1.6705	2.32389	1.32596	79.1456	152.895	93.7339
STRG_31431	1.38183	1.72704	2.24661	2.23342	22.9692	7.40788
g631	1.92179	1.73269	1.71235	1.975	9.55667	0
STRG_3839	1.23135	1.57392	2.56289	6.29026	13.0215	12.7165
STRG_12040	1.50394	0.701219	3.177	0	6.11091	0
STRG_26409	1.36192	2.05545	1.9667	3.277	9.28399	1.95821
STRG_64245	0.601752	1.70712	3.1086	9.36735	32.0426	11.2826
g20079	3.26215	1.22468	0.934949	0	7.41824	0
STRG_73807	0.955435	2.45638	2.01071	0	3.61151	0.229375
STRG_8652	2.52248	1.00045	1.90754	5.03535	11.5204	8.60088
STRG_980	3.56293	0.838183	1.03768	12.3323	23.9258	19.37
g5368	1.48082	3.04335	0.920317	61.0979	52.5293	57.1152
STRG_9269	1.07855	4.01107	0.356028	23.9071	34.307	34.4224
STRG_13327	1.6334	2.31123	1.50655	6.03413	9.90699	7.03005
STRG_73890	4.8553	0.409892	0.194013	1121.83	1348.52	580.42
STRG_35888	1.85349	1.85491	1.75354	1.62687	5.54755	2.92621
STRG_49344	2.46239	1.38496	1.62526	21.782	16.1656	5.33506
STRG_40007	0.770747	1.59832	3.10582	50.5726	1.3431	15.3157
STRG_51851	3.85599	0.182832	1.45428	51.6428	28.8896	14.9664
STRG_35314	2.88733	1.16738	1.44752	13.372	20.9005	10.3575
STRG_28979	1.89257	0.81997	2.79605	0	7.66697	0
STRG_38443	0	0	5.53392	0	0	0
STRG_17661	2.19702	2.0259	1.31751	67.3301	77.0181	77.9322
STRG_50931	4.02884	0.557168	0.955073	5.27538	19.165	6.24532
STRG_73847	5.35783	0	0.20495	0.53739	0	0.398591
STRG_47013	2.48606	1.63729	1.48423	6.38795	42.6442	0.549202
STRG_15460	2.01852	2.92652	0.669653	138.997	305.39	58.1798
g25644	0.290838	5.3384	0	0	0	0
STRG_58385	2.56038	2.58134	0.49176	46.6842	59.4023	43.539
g11534	0.317951	3.87222	1.46128	0.701491	7.34195	3.7249
STRG_55670	2.78463	1.36719	1.5094	0.244987	5.13927	2.84004
STRG_75522	3.79361	0.958369	0.913547	7.09912	5.64532	3.51093
g28350	2.65363	2.66645	0.356789	3.96506	24.5933	8.3488
STRG_36388	2.44689	1.97055	1.26215	2.82989	7.04034	5.12247
STRG_17272	2.15834	1.92245	1.60972	0.340017	7.14972	1.29175
g25136	2.13568	1.69693	1.8649	1.988	5.65619	3.44664
STRG_34196	5.60793	0	0.090292	1.37908	7.29309	2.08607
g6967	1.83371	1.55113	2.3195	0.345285	5.70383	0.817218
STRG_2984	1.55555	2.44691	1.70976	6.40109	14.0012	6.577
STRG_3855	1.62727	1.00514	3.08064	4.00191	7.19811	6.43419
STRG_58274	1.79397	2.0888	1.83887	32.8414	44.4705	18.6268
g29740	0.412112	2.02391	3.28701	4.46509	7.05144	3.19912
STRG_38391	3.11738	1.76252	0.843616	1.03921	2.61243	10.1724
g30188	1.53271	1.93252	2.27042	0	5.64614	0.844947
STRG_52834	3.18099	1.41152	1.15607	89.1605	115.869	162.834
g29595	0.975684	3.49645	1.28186	1.45807	147.039	1.45165
STRG_73008	1.46232	0.613706	3.6944	14.0378	13.2246	4.98526
g20072	1.99941	2.26136	1.51969	1.42185	4.53995	5.69482
STRG_43093	2.29184	2.28727	1.20505	52.0024	36.6943	27.7451
STRG_55220	0.735595	1.70913	3.35539	0.554563	5.59109	1.16964
STRG_686	1.22043	2.14134	2.44059	4.41819	7.77567	5.5541
STRG_43592	5.80251	0	0	0	0	0
g14058	0.5921	0.921422	4.2917	0	0.397608	0
STRG_45924	1.99997	1.9373	1.9008	28.4378	37.7564	34.7743
g4438	1.44932	2.01952	2.3903	0.352868	0	0
STRG_653	1.63478	0.913976	3.33527	5.35542	1.52097	0.934813
g27755	1.90275	2.36751	1.62261	16.0337	8.09476	2.4249
g22865	0.197147	5.03356	0.666455	0	0.26243	0
STRG_44166	1.8267	0.156902	3.95019	3.46047	18.3168	9.97465
STRG_47308	4.04433	1.33464	0.558727	4.59373	24.1839	7.4007
g7371	2.4097	2.36148	1.18007	0.446498	11.0647	1.30169
STRG_75472	2.15407	2.26987	1.52842	0.96644	0.385919	0
STRG_39704	2.57296	0.80182	2.58371	15.0109	43.4733	25.345
g10016	0.715422	0.070746	5.18959	0.171053	0	0
g22917	4.15176	1.2697	0.557199	35.1193	166.899	92.2055
STRG_46986	5.6275	0.14451	0.207408	0.107478	0.0458	0
g14600	1.73208	2.95305	1.29668	4.24088	12.7723	4.36484
STRG_63022	2.42188	1.35861	2.20602	24.6015	8.10321	6.05803
g26927	1.2233	2.22062	2.54664	0.140583	7.37458	0.572315
g29283	0.189306	0.43842	5.36595	0	0.194116	0.723939
g17850	0	6.01332	0	4.87043	19.7686	0
STRG_46470	1.2128	1.49168	3.31335	5.42517	18.2357	10.4435
STRG_57816	2.31416	2.07628	1.63228	1.14604	8.45435	2.26278
g5696	1.90198	2.41549	1.71307	5.96794	18.2198	8.23031
STRG_16246	2.25705	1.13471	2.63926	3.88259	6.43184	0
g30961	1.9419	2.8894	1.20309	5.30206	4.4397	8.21321
STRG_74394	0.529513	5.34216	0.171669	0	1.09025	0
STRG_49546	2.11318	1.08436	2.84975	1.18311	34.7091	5.98578
g3923	1.67318	2.50903	1.86573	0.222921	6.80106	0.464199
STRG_55080	1.59583	2.77106	1.68938	0.509702	16.1308	1.75688
STRG_74136	1.36148	3.74448	0.950669	8.85115	20.0962	9.31506
STRG_6018	1.3084	1.04037	3.71346	33.3476	94.272	24.5832
g16125	1.74349	3.1441	1.17767	14.8706	13.0653	22.4081
STRG_3279	2.68296	1.63232	1.75076	2.10059	7.33972	2.66369
STRG_25310	1.70659	2.20338	2.16257	1.34178	8.20501	3.44348
STRG_55797	0.156025	5.92826	0	0	0	0.437877
STRG_43591	6.08967	0	0	0	0	0
STRG_26014	2.74965	2.21889	1.12144	2.14103	14.3109	0.709695
STRG_53098	0.917352	3.59075	1.59077	5.77236	0	0
g25525	2.40592	1.64474	2.058	5.39315	3.39114	2.40615
STRG_60022	1.31921	2.84614	1.94809	2.40482	13.2769	4.64372
STRG_31824	2.63103	2.07586	1.43814	10.93	36.8718	26.399
STRG_69428	2.17297	1.79242	2.19235	9.66799	25.1566	14.7266
STRG_39904	1.50218	2.59536	2.07712	0.862241	5.10417	1.68441
STRG_19135	0.850787	2.07739	3.24778	0	0.137247	0
g27970	0.128832	5.32347	0.72895	2056.6	3504.83	2479.4
g11169	1.98622	2.49447	1.71452	2.39788	7.84874	1.69381
g28755	4.09049	2.10974	0	0.273157	5.888	0.091973
g10380	2.64313	2.1198	1.4382	2.9325	5.86132	3.21371
STRG_34744	3.42073	2.06877	0.743917	48.663	27.0021	26.3001
STRG_70309	6.18213	0.06111	0	0	0.270082	0
STRG_44324	1.54652	2.37127	2.32751	3.1117	2.16744	4.30414
g25405	1.78836	2.69563	1.76614	9.59848	13.4161	13.0313
g22797	0.863206	3.53814	1.85867	7.9874	27.8531	13.7696
g28572	1.87655	3.31183	1.07273	61.699	77.7759	86.0511
STRG_69568	4.7465	0.551336	0.963661	0	0.163404	0
STRG_26568	2.50285	2.57065	1.19068	1.32793	5.02934	1.5182
STRG_8252	1.20969	3.44891	1.60848	3.11408	6.12473	0.870782
g1438	1.94848	0.536354	3.78245	123.377	8.67399	18.33
g25522	1.92881	1.44956	2.90401	0.212384	0.650507	0.517127
g28221	2.68174	2.278	1.33245	2.41067	9.66411	4.34894
STRG_44405	1.59115	2.82687	1.88955	11.4009	85.6486	31.827
STRG_35317	6.18024	0.15805	0	0.581747	0	0.864078
STRG_47311	2.9522	2.03794	1.36062	30.2983	18.5538	8.62729
STRG_62659	1.93389	0	4.428	0	4.88139	0
STRG_24304	2.8637	1.18287	2.321	0	0	0
g966	0	6.33081	0.037176	0	0	0.180255
STRG_22099	4.26578	0.308141	1.80816	0.226643	8.38007	0.596089
STRG_74462	4.43866	1.96062	0	3.26975	9.38629	1.64614
STRG_20857	3.58014	0.88223	1.94142	0	5.69814	0
STRG_63347	1.36791	3.91331	1.12798	10.5719	11.7361	2.34124
STRG_70011	1.18237	3.21153	2.01547	2.55705	5.74369	0.710282
STRG_21069	1.97116	1.79868	2.65018	87.365	83.9035	56.4875
g1179	2.17359	2.57726	1.68664	6.563	27.4351	10.964
STRG_21767	1.7231	2.12613	2.59346	3.17832	14.3736	8.4597
STRG_59785	0	6.44594	0	0	1.30825	0
STRG_1248	1.03331	4.66773	0.747357	14.2906	24.7992	20.8759
STRG_69578	1.26831	0.087882	5.10774	0	0.080828	0
g32379	0.295305	0.482635	5.68977	0	0.066415	0
g31898	1.38601	2.26576	2.82405	21.527	45.6953	19.4828
STRG_41934	1.7715	2.54737	2.15979	14.4962	48.5592	34.0225
g8940	1.75507	3.16202	1.56373	258.416	388.333	254.95
g5846	3.05173	1.77957	1.66191	46.5128	11.1953	19.1811
g11505	2.16439	1.95707	2.37327	11.0484	7.18816	7.60132
STRG_46766	1.54325	3.81073	1.15666	6.32152	16.6124	12.9131
STRG_7939	3.12554	2.075	1.31086	0.231945	7.4138	0.504912
STRG_73646	2.46426	1.86223	2.18777	1.18226	8.04763	0.658511
g16791	1.78265	2.64538	2.10948	5.64177	7.6669	5.99155
STRG_40318	4.94437	1.59544	0	13.7454	40.6808	43.4406
STRG_1760	1.86901	1.79873	2.8949	4.58384	12.9838	9.40624
g16261	2.41777	2.77154	1.37772	0.308502	0.187992	6.7122
STRG_21774	1.93562	3.14804	1.50557	13.7763	22.28	15.9741
g10314	0	0	6.59285	0	25.4953	24.6139
g11968	0.588265	5.31814	0.701508	30.5201	73.4501	44.8345
g31507	2.47473	2.32669	1.8153	25.9445	29.1864	15.0058
g20280	2.22101	2.01318	2.3828	0	0	0
STRG_20170	1.67809	2.51537	2.43372	3.47642	9.4343	11.1118
g2341	0.90297	5.72898	0	0	0	0
STRG_44401	2.46437	2.61613	1.5571	2.39682	21.585	12.0884
g28466	0	5.505	1.13754	0	1.79536	0.878767
STRG_12457	1.92348	2.69359	2.03493	2.5888	7.10597	3.61193
g23100	0	0.860996	5.79674	0	1.47619	0
STRG_31059	2.79874	2.69948	1.17237	114.282	115.173	73.5313
STRG_46461	0	6.6773	0	224.287	308.796	197.363
g25302	2.24783	3.02756	1.40762	54.4079	40.0611	44.9014
g20137	1.27713	3.11111	2.29921	3.64005	17.182	2.21388
STRG_26740	1.81836	0.620184	4.25368	3.46918	7.47683	47.1834
STRG_31930	3.83899	2.59301	0.270478	0.785628	9.68046	0
g10893	1.92334	2.16971	2.62172	9.10612	22.8123	8.58207
STRG_20735	1.99358	3.56973	1.17185	28.8492	21.141	23.5566
STRG_59295	1.45074	2.89586	2.39002	0.136668	17.3912	6.98008
g8041	2.61122	1.2487	2.89912	2.82637	7.69738	3.93414
STRG_20673	4.29338	0.06448	2.4071	13.8927	12.0969	50.8618
STRG_43352	0	0.371374	6.4141	0	0	0
g1236	1.73328	3.8591	1.19743	10.7014	23.9304	8.89174
STRG_11799	2.1421	1.71477	2.93649	0.469352	6.91823	1.07753
STRG_53370	3.43846	1.21475	2.14628	2.10305	7.38827	4.02465
STRG_6921	1.49063	2.49572	2.81417	1.16354	5.50294	1.71328
g17122	3.64898	1.38788	1.77255	1.56054	13.6702	5.32577
STRG_64784	2.34451	3.16673	1.30432	25.8675	43.9308	24.9243
STRG_7393	2.7275	1.26279	2.83422	2.43061	5.35964	2.43346
STRG_50285	3.99042	0.007683	2.84963	0	11.1156	0
STRG_5400	2.04999	2.72298	2.09575	8.29951	12.0183	5.1958
STRG_63279	1.98955	3.36343	1.51876	10.4438	40.2013	19.2348
STRG_56797	2.54289	2.54256	1.78779	4.99512	20.4721	18.291
g4437	1.91794	2.67019	2.30229	0	0.467465	0
STRG_73840	1.94081	2.42396	2.52783	0.89719	8.40699	1.4111
STRG_28425	5.52327	0.722177	0.652227	3.0647	9.16874	18.8431
g28741	0.41729	5.79174	0.691913	1.05287	9.84413	2.88818
STRG_46459	2.3871	2.49057	2.03414	13.9474	18.6523	16.7844
STRG_41696	1.08985	4.47197	1.3597	51.5783	64.5858	47.4965
STRG_44719	1.77119	2.0646	3.09714	258.381	179.798	58.2319
g14987	2.46521	1.99303	2.48391	205.915	46.3823	125.867
g2082	3.21768	2.04145	1.69405	0	0.479474	0
g26009	0	6.95776	0	0	0.612794	0
STRG_74445	2.82145	2.94724	1.19285	111.624	82.8164	149.478
STRG_40885	0.484682	3.76869	2.71782	0	0.042345	0
g19697	1.50432	2.58416	2.89849	1.46907	5.43555	2.93157
g17051	2.58272	1.67524	2.73886	0.272356	2.38478	1.53941
STRG_58152	1.62617	2.12352	3.26552	0.248643	1.9447	0.740081
STRG_38454	1.37061	3.37901	2.27324	0.52412	8.53547	0.502456
STRG_31226	1.20017	2.82316	2.99957	0	8.64512	0
g31550	0	7.03275	0	1.12523	0	0
STRG_36958	3.08942	2.92828	1.03853	1.4236	27.1001	1.51076
STRG_30887	6.95657	0.108301	0	0	0.131128	0
STRG_37680	4.92217	0.86157	1.28474	0	0	0
STRG_32120	6.09961	0.531711	0.438757	0	0.549466	0.060703
g8448	3.04877	1.95764	2.07577	63.2547	33.5024	25.9136
STRG_35668	2.63701	2.15519	2.29149	0.486418	14.3771	0.198571
g5480	1.60394	4.17864	1.30143	26.6123	8.26308	17.6876
STRG_39075	7.08572	0	0	0	0	0.193863
g25973	1.8823	3.44616	1.76085	12.8781	30.8724	8.23309
STRG_70023	3.32266	1.60046	2.16773	12.6705	30.7903	15.7437
STRG_64148	2.21261	3.668	1.21087	2.41566	24.8268	2.179
STRG_26554	2.66725	2.88957	1.55893	2.97564	8.01062	2.26771
STRG_56795	2.68056	1.21686	3.22995	17.6401	17.8985	10.0913
STRG_57586	1.96764	4.27673	0.895396	23.998	85.6492	17.9214
STRG_4838	0.994887	4.50733	1.64636	46.601	117.144	33.3328
STRG_26741	0.61383	4.5066	2.03932	11.0964	217.486	10.7201
STRG_64288	1.84272	2.67223	2.65387	0.964136	8.5363	2.32847
STRG_44425	1.2042	4.78733	1.18624	0.370147	0.472293	0.226255
STRG_49269	1.25461	4.83031	1.09736	18.8184	50.4001	25.2589
g17851	2.26072	2.64318	2.28162	0	11.3317	13.0032
STRG_69483	1.89914	3.50607	1.78204	1.71365	12.456	4.11569
STRG_60704	2.31611	1.15369	3.72279	3.13673	5.06389	5.42869
STRG_13175	1.0576	3.80438	2.34962	3.78565	12.4544	3.46159
STRG_76074	2.3635	2.03154	2.81871	0	0	0
g24096	1.9951	3.15112	2.06939	105.942	108.31	115.817
STRG_27805	3.42419	2.4374	1.37256	0	0	0
g28753	2.53756	1.52794	3.187	2.05736	9.79345	2.75236
g22023	2.30026	1.72514	3.22949	6.1201	8.14298	5.56466
g18262	0.410761	5.41037	1.43673	0.101827	0.117447	0
STRG_19060	2.34426	2.01082	2.91533	0.826917	6.83916	2.40883
g16730	2.22715	4.30379	0.740103	0	14.8978	1.41108
g14308	4.54757	0.333806	2.40625	4.09816	6.2874	6.21951
g24582	2.31231	2.54112	2.43479	17.1633	14.9247	10.1725
g975	5.28153	0	2.03724	0	0.232792	1.81312
STRG_29515	2.13098	3.92428	1.26496	14.9768	31.2652	22.7256
g28000	4.11553	0.48105	2.7306	1.34849	6.22262	2.36656
g6401	1.90229	2.13558	3.30491	2.32662	5.92438	4.48994
STRG_72581	2.36514	1.37517	3.61848	0.608552	12.4045	0
STRG_9033	2.29364	1.87034	3.21572	29.759	16.9743	30.3819
STRG_69890	2.58034	1.46228	3.35551	2.21285	7.16786	4.44979
g5551	0	0	7.40157	16.3739	36.4441	21.3413
STRG_71497	2.23521	2.51374	2.67483	5.21674	15.3745	12.5347
STRG_26625	2.17317	2.70484	2.55394	0.448514	6.39028	0.50704
STRG_55876	3.09577	3.64945	0.690825	0.651176	0	1.29624
STRG_69756	2.44493	2.92402	2.08134	0.836104	2.45822	0.239319
STRG_2869	2.11991	3.54518	1.80267	0	5.73498	0
STRG_1786	3.08651	1.12348	3.26055	3.59629	4.19572	8.28056
STRG_22034	1.66193	2.0157	3.80112	0.362964	5.76804	0
STRG_16754	2.60075	2.66095	2.22622	2.93445	7.11292	1.80186
STRG_57860	1.78377	3.71962	1.98667	8.90337	4.74654	5.84639
STRG_50916	1.87378	4.33863	1.27979	16.1626	14.7223	27.3331
g28828	1.84651	2.95182	2.69609	11.4101	5.46019	2.40534
STRG_25716	6.68103	0.492596	0.33721	3.58284	17.028	0
STRG_75786	2.8861	1.83153	2.79904	1.53087	5.37917	1.64462
g24322	3.8436	2.45999	1.22673	6.59134	30.1783	19.5973
STRG_44427	1.72309	2.72724	3.08177	1.49531	6.14271	5.32231
STRG_7158	1.34452	2.98899	3.20822	8.79129	25.1947	13.7171
STRG_67602	2.5152	2.78446	2.24581	1.43475	7.0196	0.705221
STRG_31218	2.111	2.76442	2.67237	0.131253	22.8705	0
g2930	4.1721	3.38375	0	2.24027	4.89303	2.38649
STRG_47688	2.04364	3.36106	2.15357	3.29808	10.5515	5.24893
STRG_65705	2.22193	1.81292	3.5353	0	5.11875	0.323661
STRG_7681	3.87378	2.76481	0.934326	0	0	125.028
STRG_21219	2.4992	2.72542	2.35486	3.18618	10.8081	4.48198
STRG_41594	1.53748	3.14734	2.89684	7.45946	13.6296	5.0892
g21575	5.27067	1.45059	0.863369	1.2772	9.75015	13.2483
g30219	1.73511	4.15533	1.72442	88.6106	114.328	126.562
STRG_17962	3.04394	0.297324	4.29322	0	0.402169	0
STRG_29739	3.42758	2.58613	1.65551	2.60989	11.5275	0.890413
STRG_58318	1.63278	4.30469	1.73828	3.67962	10.5236	12.0883
g30183	1.96676	2.27638	3.43304	4.17532	9.78165	6.23411
STRG_10186	7.0862	0.592832	0	82.3136	34.2132	3.89206
STRG_21277	0.804004	5.73117	1.16305	0	2.74514	0.720416
STRG_52082	1.85894	2.51022	3.33867	0.129168	6.12114	2.57627
STRG_6025	2.28515	2.55903	2.86987	3.96954	15.0639	3.57409
STRG_5398	2.15174	3.29331	2.26904	17.3083	20.3637	13.3431
STRG_73314	3.5939	2.37974	1.74675	0	0	0
STRG_14962	1.19873	3.95427	2.57131	2.79426	7.91502	3.09352
STRG_1639	3.25742	1.92659	2.56553	5.54359	15.1781	8.10885
STRG_31410	2.27017	2.74785	2.73578	8.16391	12.274	12.0325
STRG_49404	3.45306	1.58224	2.71979	0.84759	0.739188	0.135634
STRG_32787	0.906481	0.074278	6.79068	19.5881	41.3763	49.3863
STRG_55507	1.93767	3.44083	2.40919	5.26401	5.16159	4.37746
STRG_42470	1.96545	3.74827	2.08326	1.30132	6.37208	1.40198
STRG_35751	6.39756	0.782576	0.629592	0	0.446229	0
STRG_18453	1.69213	4.84347	1.27725	19.8106	34.4065	34.8463
STRG_50765	2.43473	2.43053	2.95036	5.93014	7.72662	6.10755
g12941	4.57729	0.871218	2.37408	11.5926	5.47525	10.8802
STRG_61270	2.44514	3.02594	2.3624	0	5.96521	1.89162
STRG_989	5.9543	0	1.88261	11.9458	22.554	21.3891
STRG_6658	0	4.84348	3.01959	4.14175	0	12.5824
STRG_24742	1.89724	1.95274	4.01328	9.9833	4.24293	0.537648
STRG_39882	1.27384	4.33471	2.28512	3.62088	6.9142	3.03436
STRG_39299	1.14719	6.14797	0.608877	17.2788	27.1007	16.591
STRG_45478	2.54388	4.94305	0.418633	0	0	0
STRG_445	5.19561	1.42865	1.28728	4.06362	1.11589	0
STRG_47741	2.15512	2.51162	3.24768	0.857113	5.78444	2.28999
STRG_24907	1.8063	2.13375	3.97808	9.02314	6.40581	1.61668
STRG_63858	3.08042	2.75231	2.09114	4.78344	13.3316	3.60694
STRG_20561	3.67964	2.19699	2.0533	0.63666	2.49098	1.75483
g16373	1.77473	3.77624	2.3882	4.13011	15.9211	5.71559
STRG_44816	2.69848	2.05356	3.19359	3.53145	6.68949	4.16775
g16923	0	5.23333	2.7149	0	0.342336	7.44742
STRG_43227	2.50028	2.12384	3.32843	0.343487	3.0372	0
STRG_35438	3.04267	2.95695	1.96843	14.2502	16.6455	19.9962
STRG_35846	0.821877	7.11019	0.03931	0	0.36811	0
STRG_47672	2.41826	2.09948	3.46429	5.31624	12.1778	3.65117
STRG_35437	2.38829	3.38747	2.20987	11.9828	10.996	11.623
g15413	3.014	2.35012	2.62337	13.4144	24.7854	19.7787
STRG_12786	1.17943	2.73109	4.09375	7.73499	7.26546	4.19227
g28750	2.25837	3.8217	1.92484	13.3101	20.0243	19.1339
STRG_44534	0.09377	0	7.92693	0	0.147252	0
STRG_75671	2.63685	2.98533	2.40195	8.92434	12.7138	7.83958
STRG_36011	3.62023	1.93679	2.47943	5.26664	21.0112	1.92074
STRG_70724	2.43371	2.72347	2.88186	1.51027	8.73768	2.24486
STRG_70357	0	1.60882	6.43278	0	0	0
g18107	2.24848	2.55502	3.24527	6.5324	11.0911	4.9665
g9019	2.64764	3.66341	1.74489	4.88535	16.4658	5.58426
STRG_37491	2.63458	2.96247	2.4668	1.00687	9.21467	6.72983
STRG_75152	2.00578	4.03885	2.02607	35.3452	144.566	48.3431
STRG_66532	1.69203	3.52462	2.86781	0.934039	5.40784	0.90508
STRG_69585	2.00874	0	6.07801	0	0.166383	0
STRG_14077	2.7416	2.75685	2.59311	10.7121	7.58905	6.5326
STRG_68873	1.99542	2.96725	3.13185	6.46805	3.80289	2.90136
g12618	1.22915	1.506	5.37716	0.401631	2.02829	0
g29846	0	8.11437	0	0	0	0
STRG_13222	2.43403	2.54152	3.13908	2.61762	9.13416	4.63922
STRG_1165	4.50781	3.05356	0.556946	0.754321	0	0
STRG_56081	2.1833	3.74785	2.19692	19.7317	32.5283	16.599
g28685	2.81333	3.68156	1.63593	1.5433	6.78729	1.17824
STRG_67352	1.86613	2.81101	3.45561	1.64983	5.69559	0.379991
STRG_52095	2.38614	3.48163	2.26824	0.423466	6.98455	3.04896
STRG_38499	3.98026	1.09517	3.07148	0.291092	0	0
STRG_42102	2.60168	2.63443	2.91394	5.05814	4.039	5.08631
STRG_990	6.09643	0	2.06299	5.7698	29.9629	9.48729
STRG_53137	2.54741	3.38586	2.24671	16.302	21.2197	12.0411
STRG_64146	3.2424	3.20647	1.73547	3.36539	48.9667	11.095
STRG_39538	1.4989	1.05953	5.6297	5.21843	6.75316	2.92738
g24565	4.49224	2.10191	1.6028	3.41101	7.40766	7.1833
STRG_68567	0.786956	0.920724	6.50223	2.8838	10.24	6.14112
STRG_30860	2.37002	3.0486	2.81386	5.11346	9.79424	11.3004
g20693	3.19266	2.45771	2.599	40.25	29.7362	75.9848
STRG_67478	2.07942	4.58677	1.58554	0.209781	8.11574	0.035248
g3996	1.85754	3.11106	3.28687	13.5053	21.4501	15.4448
g1693	8.2729	0	0	0	0	0
STRG_48292	2.50168	3.59957	2.17979	2.80708	6.08654	4.08121
STRG_19495	2.33893	3.2662	2.67905	1.04438	1.37448	1.14157
g11455	0.815178	2.20607	5.27613	0.216124	2.14281	0.334361
STRG_29860	2.30059	2.71809	3.28023	5.47477	5.97337	4.9717
STRG_11639	2.96115	3.57857	1.7705	2.11207	6.9301	2.88386
STRG_37701	3.37736	3.98078	0.961971	182.026	235.359	206.489
g10988	2.74948	4.45544	1.12774	43.4484	61.0439	38.7798
g4842	2.16825	3.42825	2.73664	1.36078	6.77972	4.21458
STRG_758	3.72002	2.95002	1.67345	0.860779	0.833871	0.653447
g30003	3.09602	2.08716	3.16526	66.5927	90.2947	96.5138
STRG_39278	1.06427	5.87256	1.42172	0.524453	2.00339	0.114987
STRG_7290	5.42517	1.92604	1.00982	0	0.888318	1.88415
g30579	3.79663	2.09807	2.47662	5.70499	7.21272	8.16492
g20949	2.06607	3.57067	2.75941	16.4505	15.9871	5.33442
STRG_56993	1.31304	1.28148	5.80715	1.49854	1.22186	0.951182
STRG_58504	0.697429	3.86408	3.84844	6.4616	14.0432	6.01608
g10499	2.35065	2.59258	3.46748	32.7145	13.3458	42.6559
STRG_64628	4.46662	2.02702	1.94547	21.7357	10.7048	7.58981
STRG_62718	2.11336	3.46008	2.88015	0.752909	7.21267	2.97566
STRG_62294	2.06528	5.28143	1.10928	0.137679	2.2751	0
g5024	2.9262	2.5222	3.01006	20.9544	29.5902	30.1868
STRG_60014	0.375911	5.75617	2.34848	0	1.98433	0
g11049	3.14798	2.91437	2.4223	2.36219	22.4932	5.20222
STRG_73451	2.89822	3.14843	2.44821	0.91344	9.49794	5.42054
STRG_9451	2.70691	3.17589	2.61254	1.28262	6.50338	1.27702
STRG_65535	1.6643	5.21101	1.63234	1.10689	4.0296	1.11279
g15724	2.1991	3.96864	2.34488	0.478038	0.91687	0.397172
STRG_64188	2.45853	3.11176	2.94357	0	0.045998	0
STRG_53718	0.988851	2.19108	5.34371	0.299931	2.40068	0.02897
STRG_14292	3.83404	2.73756	1.95535	3.95117	5.47774	3.26488
STRG_15456	2.74266	2.89012	2.91798	2.3252	12.3355	5.60404
STRG_26900	1.86084	3.46718	3.22909	0	0	2.35129
STRG_4905	3.6123	1.58788	3.36019	3.99009	21.093	26.3454
g21257	1.58476	2.76125	4.22393	3.38312	0.678529	0.139881
STRG_30042	3.1044	3.23235	2.23605	2.50127	7.11474	3.04532
STRG_51922	2.62506	2.0404	3.90808	2.61215	6.05687	2.4542
STRG_36400	3.51701	4.42138	0.646554	0	6.31041	0
STRG_37685	2.79144	3.79292	2.00554	18.6749	21.9647	22.3947
STRG_22210	2.29745	4.04079	2.26255	1.4581	6.6158	2.38724
g9799	1.98664	4.3219	2.32281	2.05386	9.07465	2.21213
STRG_54300	2.7995	2.97178	2.86797	1.37654	11.5475	3.85233
g23037	0	8.64299	0	0	0	0
STRG_26453	2.74252	0	5.92519	6.01764	1.58426	1.64667
STRG_72170	4.41643	1.99015	2.26584	4.32146	12.7285	8.10967
STRG_33499	2.65671	3.91304	2.10693	57.6033	32.104	31.4338
g3224	8.13766	0	0.539871	0	0	0
g8659	1.49495	0	7.20941	0	0.402594	0
STRG_12045	3.1456	2.7974	2.76817	2.61069	5.54403	3.2687
g12791	0.674336	0.415143	7.62494	0	0.056225	0
STRG_71847	2.49887	3.87455	2.34571	1.0795	6.5984	5.31992
STRG_73871	2.26417	2.10529	4.36375	0	124.481	176.124
g21195	3.99024	1.32261	3.42934	2.4328	6.90046	4.52629
g28845	3.74219	3.04795	1.95933	8.18764	15.8467	14.0235
STRG_11667	1.9397	5.0979	1.74993	46.2446	54.3687	132.509
g18051	8.79652	0	0	0.693741	0.353852	2.1726
STRG_71582	2.07003	2.17154	4.55608	3.83638	7.06669	2.59007
STRG_42579	1.43294	1.27755	6.09164	0.317641	3.96259	0
g28714	5.21503	1.22618	2.40191	0	5.60517	0.958046
STRG_72415	1.64121	6.09051	1.12747	3130.88	1583.35	1936.63
STRG_38745	1.91953	3.57912	3.3772	0	4.96409	0
STRG_44888	2.80839	2.98763	3.0952	592.683	198.422	338.327
g2666	4.0362	1.94513	2.91389	459.635	748.724	509.796
g5951	6.96985	0.678149	1.24811	0	0	0
STRG_60166	2.89778	4.12766	1.87809	2.24042	6.6893	0.859998
STRG_22734	3.11417	2.24473	3.55654	3.73363	5.52243	4.43649
STRG_25775	3.89564	1.781	3.23911	5.26956	4.81084	2.228
STRG_36870	3.07448	3.10249	2.73991	3.34832	10.8188	4.51723
g22614	3.1057	2.12374	3.68822	0	0	0
g21090	1.95755	4.02448	2.94276	5.47223	6.57715	8.57377
STRG_13994	2.11709	3.25185	3.55596	1.03158	8.64259	2.57871
STRG_47587	2.92139	2.7032	3.30685	2.53706	9.30898	5.52671
g27470	1.56248	5.83936	1.53468	87.126	80.7968	140.38
g24873	1.83305	2.43586	4.66964	4.15161	11.4536	14.7441
STRG_49906	3.98021	3.02245	1.94488	10.3984	26.3293	7.21237
STRG_37634	4.73572	0.60996	3.60218	1.00318	16.5149	3.10168
STRG_68181	2.00529	4.70601	2.24386	1.17331	6.008	1.95501
g15415	2.39973	4.67931	1.87694	2.52368	8.55627	4.33251
STRG_18383	1.55056	5.22533	2.1805	3.24332	2.93271	3.05262
STRG_59452	2.22839	5.16304	1.56591	1.75787	1.67138	1.84772
STRG_47615	2.89118	3.85341	2.22237	2.80355	21.1938	6.32642
STRG_31473	3.41184	4.81201	0.746596	0	0.372	0
g31979	3.03694	1.56384	4.39843	4.96403	3.80702	1.54735
STRG_36245	2.44037	3.19199	3.36724	3.1508	15.6195	13.7553
g31428	1.94246	2.13909	4.92343	163.321	188.414	182.96
STRG_61896	5.39175	3.61497	0.000139	1.65579	14.7461	4.99694
STRG_10115	2.68988	2.84135	3.4805	2.36022	9.22695	7.41604
g12219	2.77011	4.99347	1.25956	1.41723	9.52958	2.43704
STRG_35341	2.45428	3.25004	3.32022	11.2637	15.0047	12.1278
g12342	6.5883	2.45024	0	0	14.6533	4.09385
g1695	2.27928	1.74767	5.01195	1.29141	1.26646	1.34399
STRG_19996	4.70688	4.20484	0.132793	451.515	130.088	425.932
STRG_9050	1.61597	5.17468	2.26401	15.1929	18.0219	19.7901
STRG_59128	1.84484	5.42746	1.78329	36.0195	15.7285	10.5853
STRG_58584	2.14274	2.93683	3.98805	3.78817	7.92406	2.25941
g4961	2.95512	2.72913	3.396	1.97551	5.47854	3.13107
STRG_50406	3.94838	2.13028	3.00293	3.90187	15.9495	17.2429
g29286	3.07966	0.028529	5.98432	0	0.142695	0
STRG_23894	2.17833	4.24581	2.67103	0.816123	5.96113	0.490703
g28837	1.79582	4.06224	3.23896	20.0628	29.0461	44.414
g22897	3.20234	3.7986	2.10275	0.167428	0	0
STRG_14208	0	9.08103	0.045156	0	5.45624	0
STRG_60535	4.69878	1.61933	2.81962	0	0.185865	0
STRG_42957	9.15052	0	0	0	0	29.3522
STRG_7315	3.88064	1.39448	3.88551	3.46571	4.14444	10.6049
STRG_13545	3.45358	2.63259	3.07691	11.3153	8.28719	6.62056
STRG_16245	2.68881	4.94555	1.54529	11.5907	26.1635	1.89933
STRG_43595	9.19042	0	0	0	0	0
STRG_31375	3.95792	1.7661	3.47882	2.70634	1.79249	2.30432
STRG_74031	2.75433	4.21179	2.23795	7.40666	28.7756	5.68365
STRG_39483	2.22552	6.08272	0.920003	12.7067	7.38029	20.7762
STRG_49988	2.38659	2.65388	4.19692	12.7646	6.22375	9.29022
STRG_8334	3.76281	2.29333	3.18168	0	0	0
STRG_61572	3.37657	3.05674	2.8139	9.98655	19.638	22.9312
g21740	1.17904	1.72234	6.35394	1.7933	5.46623	2.91531
g2398	3.04784	4.45783	1.75191	9.41695	9.37998	3.88689
STRG_62717	2.54264	3.81949	2.90324	1.10366	13.0691	3.61626
g18467	3.66867	3.26842	2.334	0.925506	2.8396	0
g1871	2.89521	3.59654	2.78014	4.61188	10.2227	8.43072
g12220	2.57228	4.06449	2.63573	2.29049	6.61886	2.74342
g10504	3.7199	2.90206	2.65871	47.4403	35.4035	70.2311
STRG_14919	3.07361	3.6156	2.60856	5.11709	5.80224	3.33154
g8051	5.44095	2.35788	1.50325	5.32698	6.43733	2.85356
STRG_73647	2.95873	5.0426	1.30301	1.4351	2.27257	0.387142
g27728	5.72203	3.58366	0	0.477661	0	0.204342
g1770	2.31474	6.99332	0	0	0.368461	0
STRG_56615	3.8171	3.56255	1.93044	7.38683	20.5176	3.70555
STRG_3327	0.486072	2.57437	6.26579	6.43601	7.39002	0.247733
STRG_48850	4.05104	4.14881	1.12878	291.919	281.308	453.721
STRG_37106	3.54973	2.37448	3.4062	0.418613	7.94777	3.54438
g642	3.1154	2.40716	3.8168	2.98391	10.621	58.0776
STRG_73360	4.78735	3.78233	0.796301	0.443061	20.7004	2.17345
g25674	3.55214	3.03966	2.7782	2.70757	7.64377	4.00739
STRG_69261	3.50188	4.06071	1.8181	6.10536	7.39059	5.06312
STRG_67718	2.41204	3.74661	3.23359	2.85381	6.12393	1.62821
g19487	2.3431	3.40251	3.65578	6.40319	5.48398	8.28963
STRG_42022	3.19887	5.98039	0.238646	0	2.2001	0
g27628	2.7187	4.58881	2.11435	20.9635	15.3294	21.4183
STRG_39573	2.56722	4.35096	2.52104	2.84027	16.904	6.57536
STRG_63494	2.51817	3.2773	3.64864	1.14014	17.8827	5.06244
STRG_51186	2.65625	3.73273	3.0558	17.3281	21.4703	24.0252
STRG_62161	1.51735	7.5769	0.354577	0.562469	0.503801	0.392667
STRG_68935	2.09806	2.48306	4.87884	119.019	95.0852	106.786
STRG_47281	2.05755	4.86085	2.54757	22.969	43.997	16.22
STRG_25330	5.04992	4.31543	0.104318	2.603	3.00548	1.78929
g13774	1.03166	8.32993	0.108318	0	0	0
g16441	2.91578	2.87516	3.68519	7.9579	12.837	11.6346
STRG_40557	4.96903	2.07162	2.44135	1.82067	5.57796	1.2692
STRG_3597	3.26393	2.05916	4.16896	21.875	33.3125	14.2317
g12505	2.769	4.60913	2.12058	13.8472	15.823	8.85257
STRG_697	3.15617	2.14008	4.23228	3.75967	9.58998	2.42326
STRG_41880	7.67101	1.19663	0.667513	0	1.77417	0.197073
STRG_50362	4.18739	2.33161	3.03456	1.99476	2.78041	3.90795
STRG_52245	2.78123	3.80285	2.97016	0	4.12358	0.516132
STRG_18261	4.31822	3.49284	1.75445	0.515184	2.20754	2.08936
g5326	3.33114	3.09236	3.15632	0	0.888198	0
STRG_18131	3.42137	2.63747	3.52409	3.51684	5.15338	2.18256
g8300	2.24567	2.28186	5.06887	14.0227	12.7672	2.78211
g8996	6.42884	0.367684	2.80692	33.8769	37.7831	41.3079
g30467	3.73757	2.88105	2.98737	3.64096	6.70236	8.3329
STRG_7878	2.95442	2.65529	4.00253	1.96232	5.74366	5.15904
STRG_56946	2.9431	2.75788	3.92972	3.76485	5.28335	5.29206
g30281	0.959782	1.66075	7.01456	0	1.82247	1.0461
STRG_38204	5.0048	2.51294	2.12379	7.60342	0.415107	0
STRG_50286	1.37722	7.18997	1.09143	1.30831	1.003	3.8783
g29486	2.89483	4.47024	2.29724	3.80254	5.69234	1.36899
STRG_58462	3.04621	2.67003	3.95113	1.09737	7.82233	1.05105
STRG_63779	2.05736	3.70282	3.9088	1.76241	10.8999	7.94305
g28715	5.12644	2.20954	2.34782	0	2.78172	0.21915
STRG_55384	4.77055	1.61498	3.30031	0.059852	1.15601	0.830498
g25879	2.4173	1.96505	5.3065	7.17718	4.19449	5.8669
STRG_44588	5.28984	0.399825	4.0056	0	0.656517	0
STRG_36008	4.13742	3.2138	2.3612	4.78321	24.8459	6.89431
STRG_72287	2.47413	5.05247	2.22013	0.832377	7.26539	2.52259
STRG_1835	2.0402	2.88616	4.82344	0.676147	4.64341	5.57923
STRG_40949	2.12342	3.82047	3.80607	0	0	0
g7664	0	0	9.75164	3.7732	11.5999	9.4325
STRG_68605	2.43329	2.83674	4.51358	7.08406	5.52455	5.01775
g3927	3.82083	2.06813	3.9053	6.58862	6.61457	8.91502
STRG_69549	3.25662	2.96785	3.57044	0	0	0
STRG_42645	2.6532	5.16662	1.9759	2.06924	16.4747	13.1291
STRG_55013	0.025256	9.5254	0.270678	0.027765	0.402277	0
STRG_20209	1.93168	4.43385	3.4653	12.2567	4.94558	4.50194
STRG_20057	4.09817	3.72855	2.00818	8.97607	10.9964	4.52273
STRG_14232	2.57444	3.49907	3.7776	2.18952	18.5303	8.74414
g22890	1.31094	3.03398	5.51532	0.236608	1.10086	0
g12221	2.75025	4.73353	2.39083	2.91582	8.72108	3.15073
STRG_73348	1.15887	4.22799	4.49632	0	6.38418	1.54635
STRG_72528	3.28474	4.13262	2.46734	14.8446	20.4712	10.4358
g8350	3.04496	2.76404	4.08344	0.51542	6.94977	3.67955
STRG_72437	8.03979	1.45129	0.413174	0.093514	73.3034	0
STRG_73364	3.54454	4.56162	1.79876	1.77779	10.9295	3.48158
g6136	4.388	0.19922	5.32804	0	0	0
g32186	2.51597	3.01084	4.38948	0.105908	6.87651	0.5328
STRG_25859	7.20566	2.2265	0.500265	1.79621	15.589	4.78198
g22006	0	5.42147	4.51378	0	0.669499	0
g5227	3.22466	2.90523	3.81372	0	6.06617	2.20607
g11383	2.92669	4.59858	2.42019	16.2831	13.4381	12.316
STRG_29888	1.84625	3.27118	4.82924	37.6962	74.8436	58.0976
STRG_52778	2.46392	4.11473	3.37665	1.18598	5.13833	2.13217
STRG_39880	2.2151	5.3766	2.38016	8.09526	28.172	7.09485
STRG_64468	3.25974	2.96211	3.75104	2.20594	1.91972	1.2523
g16445	2.51312	2.65875	4.81783	1.83192	3.86787	2.13707
STRG_52777	4.36386	3.6363	1.99276	37.7108	48.9859	31.0031
STRG_42943	3.82119	1.51311	4.6591	0.341788	5.09845	1.97443
g23034	2.24703	4.56131	3.18784	1.87469	14.0404	4.65325
STRG_72782	3.47567	5.59682	0.924212	3.95834	8.20884	12.1762
g19185	2.76269	2.76786	4.48195	5.38775	9.75243	5.97555
STRG_19676	1.42701	6.27526	2.31032	0.614301	1.94124	0.954998
STRG_15871	2.93111	2.09112	4.99139	6.48607	16.5812	5.13528
STRG_27886	2.65595	3.40066	3.95824	0.485217	9.48579	1.32862
g27862	4.41194	2.10179	3.52032	24.8927	13.7159	11.47
g1689	3.52059	3.92663	2.59844	0.731109	5.89645	2.80932
STRG_46784	3.32884	0.257626	6.47127	0	0	0.089354
STRG_32907	1.74688	4.97761	3.33753	0	5.97636	0
STRG_10072	2.79535	4.51684	2.75347	2.03023	7.34823	4.82329
STRG_40430	3.67671	2.33373	4.06033	9.19828	19.1029	17.6878
g27611	9.46932	0	0.6041	0	0	0
STRG_58103	3.30574	3.71193	3.06028	15.121	7.47742	5.57082
STRG_18744	5.47132	2.83824	1.77597	3.60506	3.85199	7.24128
STRG_9259	1.71831	5.9125	2.45863	0.811848	7.31794	0.718784
g21783	5.00477	3.55369	1.53385	12.0136	27.3323	12.5508
g772	6.24073	1.81635	2.0359	10.5974	19.9595	13.5158
g24850	3.6181	3.6598	2.81904	2.57778	5.19335	1.51512
STRG_64503	0.435211	0.984764	8.68293	0.521239	0.17837	0
STRG_48708	10.1067	0	0	0	14.462	0
STRG_29477	6.5294	2.21178	1.36951	7.40516	41.3789	0
STRG_7866	1.82788	5.85633	2.43194	2.95792	15.8393	9.51112
STRG_7147	2.39704	5.54084	2.18264	0.837919	9.53825	1.48933
STRG_23050	3.50009	2.03632	4.58669	0	0.09879	0.052872
STRG_59288	1.1341	6.24767	2.74205	0	1.15824	0.192221
STRG_62768	8.52742	1.60054	0	14.9757	19.0928	6.93777
STRG_27114	6.34005	2.44801	1.34178	11.1704	87.9315	50.1472
g17369	0	5.19816	4.93547	1.71434	0	4.35734
g10062	3.56753	3.13461	3.44338	0	0.75166	1.64334
STRG_44332	1.43364	3.27035	5.44307	1.10071	4.37434	0.323146
g26229	8.19075	1.73717	0.222058	105.711	51.4136	6.18506
g7369	2.2819	3.17101	4.69834	0.373987	7.68257	3.57438
g24430	1.18291	2.51378	6.45919	0	0	0
STRG_68637	0.769963	0.859995	8.52991	0	0	0
STRG_60167	2.82766	5.03039	2.31104	0	1.59964	0
STRG_69954	2.0097	6.07377	2.09138	0	7.37645	5.05802
STRG_54109	1.62537	1.85761	6.69596	0	0	0
STRG_61629	0.160353	0.121946	9.9054	19.3301	14.8921	14.4581
STRG_1293	4.90972	3.65334	1.62708	1365.35	1739.76	1175.3
STRG_42701	5.77861	1.40775	3.0299	1047.79	713.353	1014.49
g8581	3.94221	1.95836	4.31642	2.39059	7.82227	1.34742
g21738	2.7573	3.83288	3.63866	0	0	0
g3570	5.15892	3.00401	2.06886	0	1.28709	0.930977
STRG_21976	2.38394	5.08821	2.76573	0.244923	0.924965	0
STRG_7766	2.88679	3.00587	4.34832	2.22557	5.99076	2.51082
STRG_27893	2.3694	3.42876	4.45424	0.24142	29.363	16.0446
g23617	6.53459	2.50224	1.2222	0.197515	21.5937	5.13945
g6306	2.43529	5.32851	2.50151	16.2329	19.1061	15.2941
STRG_20792	2.76647	5.30258	2.19705	0.481129	10.4789	4.58281
g30997	3.73072	2.99849	3.55214	0	1.0464	0
g8683	1.53452	2.81316	5.96272	0.933968	7.56484	0
STRG_52321	3.72299	2.77348	3.81599	14.2723	8.27311	14.7103
STRG_33579	1.86279	7.21355	1.24256	0.393188	1.08522	4.65125
STRG_69883	0	10.3235	0	0	0	0
g25497	2.88507	3.45006	3.99371	7.96937	8.88549	6.09342
STRG_69576	1.43152	5.72014	3.1861	0.14938	0.373217	0.583632
g12312	0.924421	8.97342	0.458069	0.435436	0	0
g23665	2.8403	4.17073	3.35542	5.99626	41.7322	11.7634
g28814	2.60653	3.84855	3.92337	7.29009	12.9019	8.44984
g27221	1.97185	4.96425	3.4428	0	0.977919	0
STRG_14802	5.97727	3.32481	1.07845	0	0.054329	0
STRG_45112	1.8467	6.5837	1.9526	7.24253	21.8292	2.63206
g4772	2.1808	1.88061	6.32296	2.30754	5.89688	3.11719
STRG_28804	0	0	10.3908	0	0	0
g28571	0.366776	0.090752	9.93331	0	0.399014	0
g28694	2.24879	5.14553	3.00267	7.78168	21.7203	11.485
STRG_17543	1.78494	4.53483	4.08547	2.65659	10.8694	2.6484
STRG_62905	3.91725	2.78384	3.70487	8.34702	15.968	10.1121
STRG_36638	7.96083	1.23189	1.21584	1.12131	0.513181	0
STRG_69479	2.90571	3.51159	4.00549	38.4951	53.7048	49.6575
STRG_60919	3.08433	4.27089	3.07925	0.210003	3.7638	0.454709
STRG_14920	2.86645	2.4236	5.14882	9.10479	9.31975	5.62781
g12488	1.28905	3.75147	5.40031	0	3.04136	1.29988
g24675	3.56564	2.37617	4.50775	2.48947	6.9637	4.02432
STRG_26633	3.80038	4.40273	2.24708	0.434568	12.2513	0.371486
STRG_18686	0.735066	1.5235	8.19986	0.074659	0.123265	0.626979
g5135	4.01705	2.37611	4.07732	0.755885	0.548864	0.10373
STRG_73774	2.59588	2.84998	5.02854	1.02311	18.5424	6.08987
STRG_13386	3.93909	1.61392	4.92525	2.99704	7.27469	4.73738
STRG_55403	5.00481	2.53953	2.95169	0	0	0
STRG_51221	4.28307	2.86296	3.35034	0.939878	16.3517	5.37075
STRG_64167	1.84391	5.53792	3.11693	0.295576	27.297	2.61914
STRG_61269	4.31293	1.37592	4.81705	0.585665	9.95291	2.46293
STRG_3010	3.75406	4.65077	2.10966	0	0	0.272741
g16486	4.81024	0.266841	5.44036	0	3.18966	0
STRG_32694	2.80221	2.45772	5.28016	1.93871	1.44737	0.65477
g30243	0.619842	6.80537	3.11914	0	0.998065	0
g19297	2.83718	2.81221	4.89747	0	0.240243	0
STRG_16969	3.77124	4.67976	2.10503	13.8441	6.90971	9.16778
STRG_4589	3.17763	3.16461	4.2141	0	2.25893	0
STRG_4164	2.87369	4.44102	3.24484	1.30465	6.87849	0.560097
g887	0.939532	3.55335	6.06896	2.15863	6.89257	2.22645
STRG_46524	6.24186	4.19241	0.1361	7.14585	21.3765	17.6319
STRG_38261	3.43278	2.17809	4.95958	10.3321	10.3209	3.17744
STRG_29658	1.87694	7.00736	1.70592	10.5312	13.5199	11.6669
g17132	3.41149	7.18998	0	0	0	2.72477
g16895	3.97571	2.63717	3.99131	2.40173	13.8025	5.08394
STRG_19037	2.8556	2.65762	5.09462	6.84689	15.0702	11.6518
g3937	2.24703	5.0268	3.33855	1.87469	15.2905	4.94488
STRG_31373	2.93787	4.03811	3.65541	5.08138	5.74566	4.02726
STRG_75674	3.51154	3.81072	3.31338	0	3.7095	0
STRG_23652	4.55811	2.56342	3.52503	0	1.55137	0.279878
STRG_63536	3.97428	0.416458	6.28988	0	0	0.46927
g30636	3.34232	3.09868	4.24111	6.49409	15.8415	15.1669
STRG_8566	4.06045	3.4948	3.14351	23.6196	45.2819	27.0327
STRG_38685	3.93838	3.76614	3.00876	8.977	24.0391	18.4339
STRG_57984	4.12789	2.82634	3.77655	4.11004	15.8066	7.33333
g7271	4.7342	3.31323	2.68997	2.77967	14.9266	3.33383
STRG_25320	1.96207	7.26286	1.51414	3.60202	25.1643	4.40476
STRG_48061	3.435	2.20516	5.10481	0.860329	0.536592	0.146244
STRG_39993	3.15359	7.0471	0.553502	2.88073	3.15744	2.08017
STRG_56077	4.14954	2.94953	3.66772	4.89834	13.3102	3.17078
STRG_48635	2.4306	5.6422	2.69545	21.8479	14.4201	16.7797
STRG_45118	2.20498	7.21198	1.355	30.0075	77.1895	19.3744
STRG_38604	3.46709	6.06238	1.24269	0.042336	1.81724	0
STRG_1535	3.06753	2.55624	5.14874	4.28594	34.7184	2.82747
STRG_6348	2.57908	0	8.20657	0	0	0
STRG_36783	3.58277	3.95084	3.26031	1.8478	0.388303	3.12349
g11358	3.38277	4.19512	3.21719	1.85971	6.18666	2.8164
g5936	2.74471	4.15555	3.90046	7.20043	11.1479	8.59292
STRG_37449	3.15707	4.30078	3.3443	0	5.76129	0.353226
STRG_23660	2.48182	5.76163	2.56567	5.73399	11.4215	8.69267
STRG_66361	1.87411	3.82714	5.10889	1.25708	10.1677	5.43346
STRG_72294	2.33716	5.26035	3.21784	36.3325	28.2314	26.7291
STRG_56305	3.10601	2.53032	5.18011	0	0	0
STRG_10336	4.11836	3.26222	3.43919	0.370899	0.915523	0
STRG_60920	3.12712	5.81935	1.87382	2.97432	12.7295	3.29138
STRG_75592	2.73178	3.23376	4.86854	3.66923	5.64576	2.82327
g351	4.47287	4.42312	1.95511	0.203989	8.94763	0.788694
g18102	6.85202	1.84916	2.15077	0.785514	11.3566	5.77708
g21603	3.18726	4.55475	3.11145	0.370795	1.88609	0.268737
STRG_27884	3.98734	2.97041	3.89893	20.7972	25.9278	31.011
STRG_10499	4.44998	3.05839	3.34901	7.7299	14.1468	11.5384
STRG_6981	2.28693	6.52213	2.06073	13.6759	50.5318	18.6721
g10374	2.83653	4.57284	3.4674	6.01584	13.6726	3.72776
STRG_57945	4.58703	3.42149	2.88283	0.646853	0.895143	0.794687
STRG_49358	3.28341	4.14655	3.47285	3.31947	12.5301	6.50236
STRG_16872	3.85187	5.83385	1.21781	5.39415	29.9221	5.58948
STRG_18394	4.38349	3.2664	3.26024	0.562057	9.69398	1.46543
STRG_53788	0	7.33846	3.57779	0	1.54062	0
STRG_50137	3.35746	4.52288	3.03626	0	1.74155	2.01821
STRG_37926	5.17224	3.03953	2.71863	0	0.19104	0
STRG_71500	4.82806	1.77169	4.33231	0.923014	10.318	4.80678
STRG_1812	6.15459	3.28645	1.49372	1.57685	4.26074	3.98861
STRG_3881	1.67772	5.08399	4.17312	0	0.745396	0
g24986	0.857083	4.22189	5.8594	0	0	0
STRG_13785	4.36627	4.60912	1.98705	3.17631	7.70475	2.44843
STRG_37157	3.50033	3.65582	3.81105	1.37221	5.96474	2.79502
g31515	1.4481	9.14933	0.397842	9.99043	15.2956	7.5466
STRG_8577	3.95409	4.16081	2.8966	10.2556	19.717	7.0569
g2805	3.94112	4.27556	2.85713	1.85143	6.52302	0
STRG_37996	3.48999	3.76612	3.83103	2.32948	8.13695	2.78767
STRG_50912	3.16074	6.27032	1.66346	0.105437	0.458044	0.4093
STRG_54103	2.1802	4.68202	4.25132	0.489974	7.82023	2.60249
STRG_11469	5.13774	3.2271	2.7513	0.32584	0.595509	0
STRG_4935	0.244442	10.6632	0.210394	4.53458	17.5275	15.3228
STRG_1039	2.00383	7.9203	1.19873	6.11893	14.5516	5.82976
STRG_30731	4.4149	2.72123	4.00828	1.57535	4.58305	2.02277
g12408	8.76632	1.63082	0.765829	3.97683	498.337	0
STRG_31526	2.79049	5.51986	2.85273	11.6458	24.6093	23.4293
g19411	3.64312	4.13399	3.388	1.6161	7.33218	2.3504
g10786	3.31501	3.64264	4.21628	1.17697	4.98621	2.06436
g9891	2.40046	4.98945	3.78559	18.0308	34.2404	31.6539
STRG_28124	4.02526	4.37302	2.78607	1.51021	7.03391	4.1784
STRG_50919	3.73102	1.35562	6.10544	2.12833	4.34302	1.66519
STRG_9670	2.78492	5.14798	3.26329	24.3529	137.999	43.2398
STRG_41562	3.05118	4.28646	3.8589	0	2.65114	0
g25129	5.91427	2.72402	2.55879	0	5.68931	3.0324
STRG_20939	2.38672	5.81673	3.00092	0	0.218431	0.348955
STRG_8679	2.85233	3.96045	4.39864	3.45768	6.00938	2.84348
g7012	3.44437	4.21536	3.5524	1.1006	12.8556	8.91714
STRG_6607	2.24115	6.30315	2.66832	0.421886	0.276585	0
STRG_33303	4.00181	3.42731	3.81603	3.68146	7.46855	4.82205
STRG_16148	3.33142	3.55824	4.35577	7.11338	10.5986	2.07732
STRG_8565	8.1737	1.77046	1.30966	0.954006	3.17184	0.480103
g21565	8.66573	2.29117	0.301662	1.87449	7.94727	0.258426
STRG_3722	2.91265	3.57742	4.77646	5.80408	8.59617	1.23959
STRG_9027	3.67534	3.70572	3.89646	5.21833	6.55837	5.18702
STRG_64876	6.5555	4.3045	0.418878	1.68663	0.616473	0
STRG_48726	1.64774	7.43746	2.19599	0	0.865081	0
STRG_7387	2.42292	5.51633	3.34435	0.725066	5.73118	8.54962
STRG_40630	6.5394	2.08954	2.65816	0.271583	1.13929	1.63186
g20915	2.56683	3.5372	5.19916	5.36515	8.10087	13.2397
STRG_16863	2.74835	3.01043	5.5472	1.05483	3.75059	0.534816
STRG_40214	2.53563	3.20086	5.5843	0.148887	4.7112	0.11046
g15843	2.49492	5.79665	3.03113	0.153606	3.34548	0.34103
STRG_4394	8.21349	0.61797	2.49763	2.90191	4.82427	7.47125
STRG_55776	3.25046	2.63266	5.45324	0.490575	3.74317	0.595238
STRG_58279	3.67386	4.97937	2.724	1.48598	8.13262	1.78055
STRG_4591	2.99838	4.75638	3.64422	0.149813	3.02772	0.450317
STRG_33676	3.04355	3.7476	4.6095	2.97343	5.38217	1.7892
STRG_40672	4.54224	3.06692	3.79728	0.766725	1.82896	2.04871
STRG_47616	3.80963	3.49363	4.11021	9.85484	36.3403	12.1504
STRG_34533	2.40731	4.74801	4.2676	4.87175	12.6409	5.30598
g13903	2.72945	3.33076	5.36331	0.670181	2.93578	0
g31638	2.87532	2.56654	5.98215	1.9202	17.2848	4.65518
STRG_72059	1.89741	4.6865	4.84203	0.308735	5.1604	1.10034
g28437	4.04331	4.23949	3.15129	8.40782	22.0079	9.52554
STRG_41194	5.01534	3.15208	3.26893	0.79833	3.87862	0.59003
g5250	3.55046	4.69078	3.20337	11.5462	21.8514	8.94157
STRG_34821	1.41865	2.4154	7.63163	1.43563	3.19317	0.86882
g20068	1.60937	7.87967	1.97832	5.31805	10.8452	3.06899
STRG_72692	2.59002	3.13354	5.74869	14.4082	19.5792	10.5868
g23646	3.98911	3.98197	3.50339	3.32146	3.53773	0.546506
STRG_35706	4.08711	4.04361	3.34794	0.888268	12.1779	3.03947
STRG_41739	4.52755	3.24653	3.70732	0.195936	0.996933	0
STRG_36965	3.071	4.53394	3.87839	4.46559	8.63553	4.56145
STRG_2300	3.48392	4.53	3.4703	0.321858	0.786458	0.154163
g8798	2.76727	3.47593	5.25233	4.51022	10.1808	3.30605
STRG_34595	1.99952	5.47578	4.02556	2.00039	3.04019	0.799926
g4065	2.57959	6.33919	2.59965	2.60871	7.57654	4.08839
STRG_49765	3.07738	3.20004	5.24342	0.473618	3.01683	0.105253
STRG_67563	2.04183	5.34724	4.13425	1.68761	3.75483	1.26864
STRG_7276	3.13722	5.03359	3.36303	11.1821	14.6448	12.3195
g449	3.14744	3.81759	4.57166	11.7941	7.61873	11.3941
STRG_58281	6.36549	3.38099	1.8011	0.643099	3.63111	0.628423
g11327	6.06087	2.80333	2.69086	3.89034	9.08261	2.5016
STRG_16150	3.56143	3.40418	4.59364	0	1.77292	0.270836
STRG_32911	5.37751	3.35775	2.83316	9.90967	16.2685	11.8412
STRG_12589	2.38908	4.68953	4.50551	2.47755	9.87732	3.34587
STRG_19779	3.17066	5.28028	3.14586	1.20528	11.0065	2.51791
g21198	1.99819	3.95067	5.66319	0.166591	0	0.363326
g21940	3.73761	5.79112	2.0874	2.36988	9.22257	2.46838
STRG_65564	0.495201	11.1228	0	0.109013	5.0748	1.18803
STRG_12523	3.48035	5.1442	2.99515	10.5186	43.0349	37.2984
g5553	5.65346	5.44731	0.528551	2.80152	18.2639	7.19632
STRG_28712	4.76755	3.16778	3.69859	0.290228	1.14226	0
g13991	0	0	11.6369	0	0	0
STRG_18754	3.44149	4.64486	3.56119	5.91008	9.88314	5.05448
STRG_13119	4.90132	4.38536	2.38173	2.61348	13.6654	3.31883
STRG_49159	2.12722	6.18626	3.35521	0	5.46282	3.61631
g29859	3.46766	5.3643	2.83843	6.40884	4.72883	10.7221
STRG_69366	6.69354	0	4.98376	3.835	8.5652	8.07286
STRG_28160	3.00923	5.10592	3.5672	0.711473	1.87943	0.12162
STRG_9829	2.67464	4.87429	4.14666	0	11.6696	0.478367
STRG_15909	3.84965	3.55354	4.29314	25.0403	26.5019	21.9681
STRG_13295	2.54794	6.8309	2.31886	0	0	0
STRG_63595	4.25058	2.9518	4.50122	0.737127	3.88923	0.65418
STRG_35549	3.70897	3.45899	4.53993	42.3654	35.8893	53.5614
STRG_43540	3.29449	5.16011	3.25579	0.070291	3.09923	0.408626
g14211	3.23438	4.29585	4.18032	0.484671	12.4672	1.08874
STRG_33912	3.06676	4.33447	4.31672	1.43247	5.95528	0.578849
g6721	2.58762	5.71312	3.42354	35.3069	35.8618	23.0506
g29633	4.07496	5.12806	2.52881	8.23545	14.5204	8.14222
STRG_45205	3.15956	4.47394	4.11115	0.159565	2.64666	4.11185
STRG_43915	3.83244	7.01178	0.91229	0	0	0
STRG_71163	4.1632	4.78467	2.81844	35.9322	51.0557	42.6859
STRG_56354	6.05541	1.71749	3.99618	2.33103	0.629082	1.07055
STRG_64062	0.359014	0.295177	11.1161	0	0.178812	2.22315
STRG_21234	5.38774	3.48895	2.90084	21.9795	10.2161	12.0058
STRG_42945	2.48792	3.0835	6.20626	2.30558	15.2581	9.99388
g8807	6.24679	2.85502	2.67906	0	0	0
g26370	3.57539	5.21724	2.98935	4.33733	6.27554	7.37639
g20118	3.22975	4.07302	4.48111	1524.17	540.083	866.111
g28816	3.3465	4.90841	3.54305	6.31234	5.77187	2.49423
g16210	3.89713	3.93185	3.9819	3.86877	18.9099	9.4547
g17823	4.35356	4.60137	2.85868	2.52892	5.96465	2.98869
STRG_38154	3.55776	4.45055	3.82197	18.0279	19.0174	25.823
g6928	7.50911	3.21702	1.12152	9.43821	18.1348	3.39996
STRG_61143	3.22854	4.69894	3.92217	1.66237	7.61189	1.19679
STRG_67693	3.4975	3.8131	4.53942	1.40464	7.44471	3.50535
STRG_38736	3.36704	4.38657	4.09781	4.26604	13.9958	4.66411
g29884	3.94009	4.07576	3.84395	4.2266	13.6865	5.05611
STRG_48490	4.29513	4.91838	2.64993	2.36053	5.10695	3.81838
STRG_37622	3.55645	5.26188	3.05129	1.43477	8.9343	1.6952
STRG_4207	3.31975	4.42009	4.1305	2.79693	4.51974	3.58004
STRG_46291	2.40931	4.12181	5.34084	2.42685	4.40761	4.02324
STRG_67286	3.41675	6.35429	2.11076	0.294605	10.0255	0.077727
STRG_50883	2.86331	4.14025	4.87826	1.65856	12.4019	8.26367
STRG_24613	4.95018	4.55464	2.38313	12.7746	9.10592	5.07414
STRG_31422	3.7103	3.80443	4.37744	3.67807	8.36398	1.38761
STRG_15087	2.46342	3.71919	5.71907	0.414626	4.61642	0.623756
STRG_54724	2.77318	4.57255	4.55769	20.0251	18.9408	10.9216
g26936	4.00313	3.51795	4.38235	2.24179	8.01078	1.74713
STRG_74550	4.74847	3.02318	4.13392	0.910125	8.83246	1.90707
STRG_19194	3.76247	3.27918	4.87224	1.25673	1.88579	1.2126
g27471	2.91093	3.47463	5.5315	1.76256	5.01207	2.74631
STRG_7887	2.36036	3.70294	5.87046	2.78511	11.8558	2.46825
STRG_3982	3.41934	4.72654	3.80426	2.85663	5.87678	4.51206
STRG_52706	3.01966	5.0745	3.87284	0.557404	5.06806	0.983824
STRG_68254	5.11396	3.44099	3.42055	2.46454	13.2002	2.53796
STRG_28928	0	0	11.98	0	0	0
STRG_67118	3.32813	5.06769	3.5904	0.307067	0.442373	0.606701
STRG_14947	4.96052	4.76179	2.27961	10.0547	9.65493	11.9465
g13060	3.86978	2.41063	5.72329	0.169128	1.26118	0
STRG_41286	3.23218	4.69464	4.08409	6.46125	20.2592	12.4955
STRG_47599	2.65853	5.72481	3.63124	0.30102	4.80098	0.307901
STRG_40676	4.71994	4.29617	3.00169	539.572	412.423	343.041
STRG_2430	1.85064	10.1754	0	0	8.28421	0.239338
STRG_35302	4.47759	4.27699	3.30051	1.90395	9.40891	3.63759
g19046	3.62809	3.49669	4.94878	0.915965	14.5443	2.85056
g6637	0.227664	3.50348	8.34579	0.703906	38.0647	1.26449
STRG_50443	0.624137	10.2763	1.18208	2.42772	2.99153	2.8285
STRG_12471	2.61106	3.57093	5.91026	2.47198	10.3019	16.6408
STRG_50881	2.48035	3.32328	6.29352	0.419097	1.07544	0.511065
g24128	4.71115	3.87295	3.51637	15.7395	9.8273	3.57348
STRG_12883	3.33532	4.82432	3.94793	5.40609	9.02057	4.98593
STRG_45159	1.88887	6.18151	4.0488	16.9059	10.346	7.74477
g18187	3.32999	4.8277	3.96291	1.82117	2.05973	0
STRG_65701	3.60213	5.43384	3.09294	0.079558	2.63244	0.271894
g7606	0.51329	9.19593	2.42074	1.1974	0	0.319465
STRG_34019	3.51975	5.46657	3.14485	0.877471	15.606	0.589189
STRG_24198	8.73137	2.64112	0.761374	11.8509	18.8919	10.7162
STRG_220	2.27718	5.45784	4.40311	34.2759	73.2203	61.6402
STRG_5705	4.30164	3.43099	4.41609	5.4461	6.75695	4.16885
STRG_59512	3.67535	5.62023	2.86365	0	0.738224	0
STRG_32738	0.181655	4.17688	7.81501	0	0.169024	10.1759
g4750	2.45381	4.40716	5.31399	0.286298	1.42232	0.91555
g17824	2.71985	3.68113	5.77616	1.52315	3.23344	0.400359
STRG_72038	5.01727	4.30107	2.86571	2.38339	9.00125	23.8897
g25202	9.20321	2.54698	0.435773	0.637961	2.98285	2.3083
STRG_61291	3.30997	3.90481	4.97957	0.434686	3.51327	1.05048
g25432	5.02431	2.89973	4.27089	3.3237	9.14449	5.00443
g32564	3.3271	4.59236	4.28052	1.08869	12.0006	4.80089
STRG_13527	4.34882	4.353	3.5003	0.361803	0.450021	0.399683
g23282	3.39702	4.13506	4.67215	8.49427	16.382	8.93434
g16788	3.4435	4.81332	3.94926	1.48254	7.13669	1.29242
g75	3.72943	3.12187	5.35489	1.24664	7.2714	0.637431
STRG_11409	3.82725	4.78493	3.59507	0.042931	0.626383	0.283367
STRG_46069	2.1468	3.1744	6.89286	2.25626	5.03782	1.95386
g16559	4.19387	2.77551	5.24691	1.87666	5.92303	4.38543
STRG_57343	3.32338	3.96017	4.93595	4.20356	5.66773	7.4901
g134	2.49893	4.40665	5.31394	0.774516	0.546565	0
g4894	6.6625	2.47376	3.0939	2.82793	14.12	4.82624
STRG_58562	1.98893	5.73681	4.50614	37.8488	45.9503	28.8086
STRG_19992	4.119	3.88799	4.22602	5.11125	9.6993	4.38824
g12733	4.78091	3.12384	4.33998	1.92429	6.22399	2.24594
STRG_34025	2.6813	4.23022	5.33916	0	1.67969	0.510346
g11889	3.82679	4.79647	3.64769	5.18117	8.86736	4.98517
STRG_20341	4.52143	4.23704	3.51783	1.46738	6.61536	1.71848
g11764	3.36483	3.43186	5.48492	0.433071	6.03662	0.59398
STRG_25849	3.97198	4.88537	3.47752	7.52268	13.4675	10.3188
STRG_21538	5.66383	1.73293	4.95607	0.962526	5.6702	2.83651
g28604	4.02855	6.22135	2.11083	17.5818	24.2874	21.9437
STRG_2110	3.88612	4.25602	4.22761	8.13456	34.3234	19.7484
g31240	3.06196	5.01282	4.29554	1.68673	6.53337	0.321329
STRG_48356	1.71837	5.91972	4.73965	2.97542	11.4502	6.96296
STRG_47744	8.21862	4.16072	0	0	0	0
g20329	4.24258	6.2167	1.92034	3.34563	14.5907	9.3302
STRG_21520	3.85218	2.69941	5.83372	0.350718	2.24104	0.351675
STRG_71112	3.75381	3.72294	4.92397	4.83524	11.8226	6.57164
STRG_2329	4.39034	5.6296	2.38431	0.116167	1.12889	0.121521
g3717	2.72511	4.61329	5.06916	0	0	0.861922
STRG_26019	2.77737	3.87374	5.7584	0.47034	3.981	1.42822
STRG_27035	3.53873	4.66458	4.20718	2.56921	10.0333	3.23975
STRG_47367	11.0013	1.41293	0	17.3051	12.008	9.1261
STRG_3599	4.08847	3.67082	4.65975	0.603741	2.75313	1.44531
STRG_56139	2.47182	5.52458	4.4263	3.0585	6.98016	6.99598
g23922	3.79539	3.67094	4.96729	1.77712	2.80463	1.54157
g25404	1.54321	4.48663	6.40635	19.7532	8.47051	23.7568
STRG_41298	8.36297	4.09474	0	7.33832	15.4534	3.20363
g2878	3.45775	4.04033	4.97346	4.31183	7.79552	5.10317
STRG_72578	2.81289	4.14415	5.51882	0.583385	2.69566	0.061797
STRG_60593	4.44636	3.74388	4.29846	1.10604	2.47775	4.07128
g25241	3.0264	5.6893	3.78934	0	1.79212	0
g25884	4.16017	3.71627	4.63119	6.2225	13.4175	10.9335
g15440	8.17363	1.50689	2.8357	7.05504	18.0333	12.3889
g17418	3.84579	5.03002	3.6405	0	0	0
g1284	1.84497	7.07022	3.60774	0.959082	4.70736	2.26586
STRG_28934	5.62923	3.85179	3.04716	3.45483	7.20504	3.73057
g12426	6.75282	5.09292	0.686427	16.081	29.4793	19.9205
STRG_72093	4.57703	2.70918	5.24786	13.9798	14.2017	6.13653
STRG_57557	2.20083	3.96052	6.37299	1.36803	7.94292	1.87388
g22780	2.8623	5.83362	3.83855	1.89486	7.40154	2.82507
STRG_64950	3.04996	4.60691	4.88029	1.70125	3.70957	0.54207
STRG_521	3.45941	2.13642	6.94171	31.999	29.8212	23.8384
STRG_7915	12.3183	0	0.222173	0	0.161489	0
STRG_37625	4.04766	3.91974	4.57314	0.021929	0.293653	0.119946
STRG_10004	3.54704	4.31053	4.68477	9.26504	11.1347	7.57855
STRG_12033	4.38951	5.49963	2.65457	101.281	87.2415	113.418
STRG_62312	2.84065	5.85247	3.85214	2.84563	5.01837	2.78843
STRG_993	8.89078	0	3.66459	1.3083	6.0228	4.26379
STRG_63796	2.87863	4.44639	5.23215	2.24775	9.62395	2.23578
STRG_40213	3.16848	3.87801	5.51097	1.65373	6.48772	3.22973
STRG_11238	2.91797	3.83204	5.81718	6.99226	23.4617	19.6728
STRG_47474	3.14867	4.52146	4.91399	5.31033	13.6384	2.68696
STRG_63379	3.82968	3.04576	5.73453	14.7484	16.8502	15.8775
STRG_68016	2.43168	5.13006	5.06957	0.454339	5.33587	0.782186
g28424	4.43323	3.60598	4.59732	16.1011	32.0647	16.0155
STRG_65067	3.62702	4.96976	4.04115	0.260978	15.8049	1.69138
STRG_44760	5.53154	3.5968	3.52768	0.594944	1.07792	1.65689
g23304	3.91063	3.85256	4.9119	20.4664	14.262	7.49542
STRG_62903	5.0717	5.08869	2.51486	1.06577	2.23	2.05317
STRG_251	4.48311	5.49481	2.70784	1.05071	8.66024	1.14728
STRG_37619	6.94456	3.38099	2.36218	0.6431	3.63111	0.628423
STRG_50139	4.17981	4.22171	4.28765	0	1.57598	0.697909
g19963	6.24868	3.86381	2.57874	15.4592	12.6551	8.44939
STRG_36392	10.9329	1.76896	0	59.8186	102.345	31.379
g6675	3.53797	5.16566	4.0161	0.554209	4.09434	0.446937
STRG_72218	3.25771	3.00363	6.45952	12.182	17.8379	9.10965
STRG_36773	4.31999	4.217	4.19419	0.918848	6.11076	0.589713
STRG_68617	3.6483	5.77266	3.31197	7.73098	5.86851	7.59833
g10727	3.12278	3.92904	5.68332	1.51624	2.87196	1.92102
STRG_19702	2.67628	7.04861	3.02117	0	0.251945	0.223855
g8560	4.25512	5.35835	3.13275	0.15463	0.666864	0
g19804	0.132648	0	12.6171	0	0.614589	0
STRG_45043	3.55853	5.5979	3.5934	0.350587	3.78049	1.83375
STRG_65590	3.46113	6.45135	2.84043	5.45925	1.82646	5.53591
STRG_615	4.2637	2.40451	6.08507	0.301893	0.412031	0.240007
STRG_11802	3.21513	4.3948	5.14929	4.63127	24.5335	13.294
STRG_56613	2.06434	6.3261	4.37343	0.491459	11.0636	1.968
STRG_9771	3.15689	5.10913	4.49903	6.71002	7.93473	4.36237
STRG_17243	2.5467	9.46146	0.757264	36.0131	55.9815	55.3058
STRG_11945	4.56938	3.25893	4.95461	1.7529	15.2276	8.44576
STRG_46456	2.80548	5.27885	4.70103	1.99553	11.8626	12.0761
STRG_66905	5.31615	4.7869	2.69407	19.8799	29.7159	18.173
g11384	3.61039	6.57063	2.61848	21.5447	18.848	16.0354
STRG_38753	4.10118	2.4885	6.21472	0	0	0
STRG_38934	5.4962	3.47961	3.83964	3.70202	4.71772	4.16965
STRG_43613	4.63744	4.05012	4.13402	15.3091	14.2543	13.5267
g22620	3.03384	5.77731	4.01093	0.993913	8.26404	3.42395
STRG_34738	4.20693	3.72791	4.88904	6.57898	24.2821	11.3138
STRG_47904	5.45883	4.27408	3.09438	44.4322	35.9217	38.3344
STRG_75224	3.04474	5.06913	4.71428	1.61387	4.50266	1.41802
g8579	5.14642	3.89324	3.79648	0.576057	3.32398	0
STRG_21220	4.03465	4.47074	4.33197	7.99642	22.0122	9.31446
g17863	3.00484	5.11583	4.72892	0.092382	0.353932	0
STRG_68561	3.31472	6.67283	2.86294	2.31075	5.26997	4.01265
STRG_49983	11.2125	0.748251	0.89421	1.2448	0.912219	0.905103
STRG_35191	3.39586	3.00363	6.46062	13.9381	15.3891	9.9872
g12788	4.28665	3.15764	5.41805	0.576486	4.64508	0.812491
STRG_43350	4.61296	2.70781	5.55623	0	0.679257	0.24477
STRG_75043	4.25135	5.41792	3.22498	3.42456	10.0586	1.00653
STRG_30834	2.74115	5.36882	4.79434	5.68982	13.6602	11.819
g9768	4.234	3.50752	5.16889	0.879806	1.36568	0.270597
g20056	3.74395	4.51558	4.65886	0	5.61885	0.285882
STRG_4204	4.53106	1.38704	7.00727	0	0.208714	0
STRG_62696	4.09617	4.0348	4.81148	7.55772	18.9038	11.1224
STRG_8814	11.8982	0.683294	0.36896	0.476412	1.8158	0.487437
g24792	3.31117	6.61679	3.02643	2.26054	4.95139	1.71939
STRG_57616	4.75245	4.65694	3.54572	13.205	13.9173	6.30763
g18086	4.6339	3.67309	4.64883	1.12375	6.52559	1.47089
STRG_39079	4.06913	5.54333	3.34766	0.889296	6.34534	2.16666
STRG_8116	4.72261	5.56225	2.68111	0.831012	2.94918	1.10437
g7095	3.57782	5.48304	3.91801	1.93407	2.18911	1.67851
STRG_38346	4.00942	4.31388	4.65915	41.5799	51.2917	32.1783
STRG_40901	4.80283	1.91934	6.27473	7.3452	14.7113	8.54029
g16529	3.37426	5.09926	4.53712	1.91326	2.91846	0
STRG_61459	5.97256	3.11773	3.92599	2.97593	6.54573	1.84935
g15119	7.4765	1.54263	3.99771	0	0.413033	0
STRG_16668	3.26052	4.88133	4.87974	0.150207	1.60431	0.189741
STRG_2591	2.18368	7.71866	3.12161	0.578381	12.1071	0.161687
STRG_2437	1.81611	4.537	6.68718	12.0348	19.9347	9.94769
STRG_33461	3.17853	3.70248	6.16354	0.106335	4.24339	0.434337
STRG_17715	3.35784	4.60133	5.08699	196.52	126.814	129.249
STRG_37662	5.06878	5.08374	2.89962	17.2988	29.2681	14.5883
STRG_23613	3.28371	4.92851	4.84564	1.68109	15.3065	4.17425
g5239	4.8182	3.84837	4.39198	12.4362	26.529	12.5168
STRG_35024	1.82768	9.1549	2.08398	0.153677	1.43053	0
g17966	3.1106	5.10751	4.85317	4.61045	3.81102	2.2227
STRG_543	7.67153	1.13066	4.26919	0	2.68133	0.433111
g22635	1.9721	3.01539	8.09431	21.4153	100.643	30.0885
STRG_2889	3.69195	8.55401	0.846685	1.03121	5.20321	0.324728
STRG_73365	3.66388	4.84982	4.60215	2.06727	10.1162	8.25736
g21913	4.56276	4.18421	4.37137	0	1.21727	0
STRG_41184	3.78989	3.98325	5.35002	9.54345	9.07211	5.84037
STRG_25864	3.17164	3.09877	6.85732	2.08687	17.9526	2.85095
STRG_2500	5.28621	3.84128	4.01075	1.14915	2.17616	1.23267
STRG_36390	7.37786	2.68499	3.08403	6.81572	8.95242	7.24599
g19537	2.69992	6.70563	3.7422	5.91019	7.18678	4.09545
STRG_30947	4.9038	3.87106	4.38194	0.164322	0.677116	0
STRG_65896	4.53085	3.68098	4.94787	34.4455	29.1981	26.0476
g10317	0	6.19872	6.96684	0	19.5354	0
STRG_5729	5.07561	3.1301	4.98074	29.7838	61.0133	12.6541
g19266	5.85226	3.1207	4.21772	0.411311	2.75027	0.412211
STRG_68368	4.36857	3.5369	5.28797	0.800206	5.40884	0.405289
STRG_51656	4.2691	3.2154	5.72457	0.588973	12.1036	1.57577
STRG_21407	4.37991	5.76349	3.07301	0.260298	3.47942	0.142753
STRG_18209	4.33892	3.60819	5.271	8.12062	20.3023	7.15946
STRG_41133	4.80971	1.31858	7.09552	0.886694	2.75087	0
g25139	4.44533	4.15659	4.63507	2.89004	11.1986	4.22673
STRG_8090	3.28373	7.81258	2.1456	13.3421	27.1286	12.9067
g23035	6.33982	6.9127	0	0	0	10.9849
STRG_24992	5.87322	3.0934	4.28714	4.07052	5.99267	3.41166
g25567	4.16126	3.22286	5.87479	0	2.0581	0.248185
STRG_55079	3.90422	5.63035	3.75179	0.63984	2.53711	0.462952
g32096	3.5554	4.44005	5.2978	0.226303	2.9498	0.275589
STRG_4029	5.99491	3.75007	3.54956	44.6406	30.5796	20.8981
STRG_15665	4.92126	4.85402	3.52018	6.08108	8.55011	2.58478
STRG_16411	3.66162	6.51878	3.1191	0	3.25519	0
STRG_63000	3.17051	6.20313	3.92852	65.415	61.6775	46.8242
STRG_11798	4.6548	3.25172	5.40091	0	1.88724	0.964267
STRG_53607	3.97742	3.17519	6.15659	1.96157	5.8173	1.74068
STRG_15822	1.94501	7.61958	3.75239	21.4199	42.1419	23.3164
STRG_34249	1.65804	4.01694	7.68061	0.491719	0.785768	0.170837
g17253	5.14699	4.32159	3.89618	0	0	0.698003
STRG_58657	4.23863	4.26619	4.86455	0.551347	1.83489	0.086536
STRG_20092	12.0805	0.500757	0.790531	0.722093	7.26019	4.20671
STRG_17244	3.10927	9.73859	0.524057	47.2067	45.2084	72.8947
g11779	3.8803	5.58565	3.91122	13.9293	19.1089	19.4342
STRG_73795	3.45257	3.89363	6.04549	0.957794	4.8807	1.68821
STRG_65060	1.95717	8.67672	2.8018	21.9387	34.2733	55.8704
STRG_16867	3.03575	4.8197	5.58259	0	14.4686	0
STRG_66870	2.12735	8.51972	2.80157	1.08137	23.3783	0.200499
STRG_41797	4.45122	3.86339	5.13922	0.308145	0.984013	0.021415
STRG_38917	8.77091	2.09392	2.6001	1.24871	4.57827	3.03253
g128	10.9835	0	2.48938	0	2.44143	0
STRG_33098	3.2854	6.35909	3.83289	0.880168	19.4926	2.42808
g14512	3.22207	5.3627	4.89643	0	0	0
g11449	3.52927	4.86496	5.11022	8.02396	11.5047	9.36602
STRG_71766	3.89566	5.31704	4.2953	0	0.33999	0
g1843	3.60705	4.37239	5.53044	0.934141	0.952336	0.465596
STRG_66407	5.27955	0.211159	8.03287	0	0	0
g22608	0.780169	9.38527	3.35971	0	0	0
STRG_43657	1.9101	4.16482	7.46271	2.90312	2.75206	2.2502
STRG_15903	5.66221	3.90469	3.97637	5.69673	5.09318	4.61739
STRG_8886	4.12006	6.97578	2.45009	0.763808	6.08986	0.402106
g18441	4.27267	4.96947	4.31029	25.4835	123.683	16.1514
STRG_11295	3.30641	5.91767	4.33215	1.2033	8.20994	3.10158
STRG_7879	5.99211	3.01479	4.5508	6.71363	12.9129	5.34202
STRG_16492	3.95615	5.55369	4.05459	0.248114	4.47592	0.615954
STRG_63054	6.00924	4.72437	2.84069	14.3922	25.3959	16.3155
g3989	5.85746	4.06016	3.65781	4.03348	5.31928	3.54622
g18135	4.16626	4.82699	4.58229	1.67458	3.69529	6.34664
STRG_32323	6.59143	3.5944	3.39412	2.49436	5.24902	6.76586
g28070	4.42339	3.47314	5.69549	4.88203	12.8541	3.40879
STRG_36928	0	13.4452	0.15533	43.3733	194.057	2.73453
STRG_44431	4.58604	4.81079	4.22074	0.46389	9.96944	2.65871
g2725	2.58991	6.13652	4.89234	17.1159	6.96903	20.1434
STRG_8893	4.0727	3.87356	5.68087	0	0	0
g5639	4.06783	5.02564	4.54963	5.75753	12.6259	6.55115
g32736	3.65624	5.53505	4.45392	1.29075	6.42179	1.53416
g32124	4.24272	5.0582	4.36199	0.958644	2.19537	2.20037
STRG_37138	3.67599	2.01657	7.97343	15.8584	23.3713	26.1929
STRG_8769	3.68827	3.96667	6.01161	8.33768	19.7726	9.6312
STRG_4124	4.49646	4.72397	4.45253	16.4856	23.0714	17.6552
STRG_53935	5.06801	3.87384	4.73732	1.25128	1.82799	0
STRG_62308	2.2721	7.0672	4.34275	2.73142	4.15888	5.53604
STRG_27668	3.89966	5.78084	4.00784	12.6485	24.0332	17.1897
STRG_33053	5.7681	4.22891	3.69619	1.67208	9.34781	2.72016
g13629	5.46981	3.58516	4.64025	0	6.87053	0.733661
STRG_27966	3.1875	6.61528	3.89616	1.80872	2.75865	0.033381
STRG_72286	4.83699	4.27682	4.59206	2.50475	0.325742	6.50833
STRG_69413	4.99207	3.96334	4.75151	0	3.85884	0
STRG_9294	2.24819	4.37776	7.08967	1.21931	1.11065	1.01814
STRG_10348	3.29217	6.15635	4.27381	0	2.85092	1.25494
STRG_7656	3.86331	5.17168	4.69578	0	2.13329	0
g29487	5.32898	8.40445	0	10.1564	0.612938	0
STRG_63782	3.00814	7.27852	3.4535	4.72717	67.2439	1.4377
STRG_5378	4.67742	7.09458	1.96836	2.15228	2.53299	0.56292
STRG_18239	2.47739	5.15908	6.10482	4.42326	19.3626	7.05403
STRG_43584	13.7027	0	0.042511	0	0	0
STRG_68480	5.05699	3.90817	4.79863	0	4.07095	0
STRG_38959	3.48	4.51801	5.77374	9.75776	5.91494	6.8239
STRG_61811	4.02385	5.07242	4.67945	4.82553	11.3021	2.55213
STRG_29919	4.51112	5.47344	3.79861	17.7545	16.5702	13.1624
STRG_229	6.89056	5.32278	1.57207	9.59882	75.432	42.3173
STRG_71794	4.55351	4.38996	4.84312	3.27259	10.3213	2.50028
g3655	4.58594	3.79941	5.40268	0	0.280102	0
g25597	0.745575	0.664535	12.3787	0	0	0
STRG_57597	4.65791	3.72113	5.41099	0.152249	1.4832	0
g7340	0	0.574158	13.2207	0	0	0
STRG_9052	0.404993	1.27506	12.1151	0.549811	1.92141	3.70781
STRG_54581	4.8484	6.09868	2.84814	0.772276	1.88194	0.702492
g31617	13.3163	0	0.487288	0	0	0
g30512	3.41088	4.77802	5.6236	0.591718	10.1498	0.557776
STRG_53467	6.8642	2.07846	4.8837	11.3131	2.54889	10.9762
g30330	0.212198	0	13.6167	0.243891	1.69213	0
STRG_34817	5.48098	2.98772	5.36043	21.8583	19.987	11.5092
STRG_12390	3.76866	5.32819	4.7398	0.525569	5.59538	0.461952
STRG_34021	3.88158	7.68756	2.28067	3.2251	0.550041	1.82067
STRG_42250	13.2442	0.586599	0.029442	0	0	0
STRG_18212	5.87965	4.1319	3.85797	8.60256	1.37666	3.49297
STRG_33241	0.507818	0.480504	12.8951	1.12502	3.13968	2.68343
g5374	7.91997	5.15325	0.818581	3.34771	33.8122	10.7382
STRG_38312	4.50912	4.5122	4.87105	2.33865	11.7344	1.73982
STRG_69256	4.78591	4.1243	4.99712	0	0	0
STRG_3755	4.38572	5.5508	3.97225	2.04651	10.0724	3.80709
g13392	3.14909	5.45759	5.3193	0.391699	1.88847	0.633922
g1769	2.26318	3.87484	7.79298	0	0.33084	0
STRG_4465	4.8163	5.10495	4.0195	0.834229	1.67936	0.678022
g703	2.71754	4.73378	6.49256	3.21735	16.4222	7.93045
STRG_5604	2.42257	6.42913	5.09376	1.00421	2.16658	1.36924
STRG_38947	4.58748	3.31606	6.04864	0	0	1.38305
STRG_7885	3.68023	3.68244	6.59691	7.85551	9.3691	9.44731
STRG_26710	7.08535	3.26464	3.61789	0.755433	8.21657	1.61394
STRG_56945	3.93165	7.1171	2.92842	7.92547	11.5124	8.34274
STRG_62277	5.62173	4.67291	3.68808	96.27	25.7876	43.6965
g29033	3.76255	2.88541	7.34938	1.37947	8.0548	1.89614
g20917	4.43494	5.48786	4.07647	0.96022	14.7148	6.92256
STRG_36415	4.55491	4.56755	4.8835	11.2411	9.55766	9.17777
g6077	3.66991	4.26697	6.07077	0.184164	0.923346	0
STRG_68843	2.39652	5.97763	5.64509	1.89131	5.45422	2.88473
g8941	4.15041	5.92751	3.94941	8.59555	13.1696	11.772
g24762	9.11421	0.938332	3.97556	5.11805	7.34879	0.795631
STRG_42794	6.63239	4.07344	3.32727	9.71901	18.7003	7.7262
STRG_42673	5.07872	3.51669	5.44948	0	0	0
STRG_55107	0	14.0566	0	0	0	2.92573
STRG_50392	6.27072	5.07238	2.71352	16.6726	32.3643	16.981
g32845	4.1151	5.09534	4.86859	0.602711	3.43356	2.67219
g27754	3.42149	8.51191	2.15219	10.4253	15.7277	6.15315
g14422	4.06561	5.87132	4.14953	0	0	0
STRG_73388	2.94439	4.02846	7.12083	2.92829	5.66033	2.21556
STRG_6191	4.3255	5.6708	4.10037	20.365	50.9492	67.5714
STRG_32871	4.84283	5.14083	4.12224	2.54826	4.67279	3.91317
STRG_15742	5.45538	2.72891	5.92254	0.762161	11.1138	2.79064
STRG_2701	4.59113	4.57874	4.94766	1.76926	7.98811	3.63185
STRG_49728	7.22035	6.66954	0.230599	5.11253	30.6197	20.1223
STRG_23610	3.48049	6.1677	4.48296	0.36424	4.85821	0.570558
STRG_37108	4.29249	4.79063	5.05709	0.25089	1.29116	0
STRG_1783	2.8353	4.9971	6.31264	8.43846	16.7237	3.2938
STRG_37735	3.92414	4.87855	5.34937	3.68247	17.8047	8.06458
STRG_53739	6.59828	3.72345	3.8312	0	1.55732	0.701143
g22638	4.5457	5.85176	3.75587	2.23077	11.0485	8.72222
STRG_10341	4.21914	3.74923	6.18763	1.00233	1.51298	0.602154
g16715	9.61271	2.12182	2.42507	20.7715	35.2437	4.15457
STRG_20397	5.6845	5.4081	3.06874	9.70985	12.9507	17.3932
STRG_17271	3.42738	5.14493	5.59506	0.87276	5.70371	0.718599
STRG_34264	4.03727	5.96286	4.19004	0	2.50929	2.63789
STRG_3316	4.08934	4.75169	5.35924	19.2164	35.7869	21.7066
STRG_8856	4.39088	3.56937	6.24372	0.387161	3.18543	0.25343
g20394	4.93901	6.91382	2.35677	607.625	511.524	423.525
g25784	4.16981	6.2139	3.84629	1.99055	11.8816	3.43101
STRG_46307	3.77006	5.08999	5.37932	11.7724	25.095	20.0803
g14388	3.82815	6.78855	3.62763	0	0.467149	0
g24237	5.75087	4.21402	4.28518	0	0.238321	0.135996
g3997	0	6.538	7.71875	0.62598	4.03777	0
g26054	4.45394	4.00389	5.80785	0.639452	1.38203	0.240821
STRG_6422	7.23204	4.82853	2.21566	1.33	3.38662	2.19492
STRG_20357	4.49952	4.38906	5.39684	10.7221	12.4099	14.4898
STRG_25944	5.24809	4.50472	4.53788	0.832489	4.93902	2.21856
STRG_15746	4.58223	4.99015	4.72889	15.6693	15.2309	13.3258
STRG_13551	4.42421	4.90257	4.98602	1.3395	13.459	8.71729
g7165	4.7393	4.5756	5.01659	0.256828	1.40181	0.920749
STRG_50485	4.51891	1.90609	7.90904	3.29916	7.45694	17.8178
STRG_12096	3.68652	5.58338	5.07242	0.591701	7.47782	4.22255
g16780	2.92068	5.83363	5.58885	13.504	19.3632	14.5767
STRG_40679	4.00553	8.20677	2.15914	42.5704	16.336	26.5279
STRG_45974	3.51579	4.58719	6.27195	15.631	10.8917	16.084
g11697	4.57939	4.32446	5.47197	0.360706	6.09218	0.59039
g18877	4.89056	3.68573	5.80028	0.340735	0.441707	0.871595
STRG_54883	2.47918	6.331	5.57106	2.92972	2.08533	1.09495
STRG_53265	3.93415	6.18921	4.28586	4.96441	12.366	10.1671
g7639	3.6243	5.98329	4.80219	7.97785	13.269	8.2775
g19373	3.59195	5.31797	5.50733	2.038	18.1391	6.38757
STRG_58333	4.37935	5.32949	4.7221	59.6231	52.4125	39.9509
STRG_68684	4.75713	4.88851	4.78542	2.93467	15.951	5.45357
STRG_52679	4.39563	5.50347	4.53885	0	0.916829	0
STRG_19927	3.97942	3.54838	6.91273	0.349234	4.35868	1.26641
STRG_68151	3.71091	4.69704	6.04086	0.367143	2.1121	0.812305
STRG_29944	4.22655	5.89235	4.33622	7.16681	23.187	6.01345
STRG_55774	6.71742	2.67191	5.07757	0.016047	6.83556	0.390396
STRG_9687	4.00749	8.41777	2.05242	3.14543	23.0868	6.8547
STRG_7653	6.31862	4.50614	3.65447	67.6234	53.2575	49.5918
g13616	5.31677	5.06122	4.10878	4.08235	8.66523	8.75843
STRG_5399	4.79033	4.40806	5.2907	1.31054	0.639385	2.61386
STRG_18460	5.94625	2.12819	6.42527	8.41798	11.946	4.55182
[truncated: 6,507 more rows]
