# Supplementary material for: Lignocellulose degradation in Protaetia brevitarsis larvae digestive tract: refining on a tightly designed microbial fermentation production line
Source: Microbiome. 2022 Jun 13;10:90. doi: 10.1186/s40168-022-01291-2 (PMC9195238; doi:10.1186/s40168-022-01291-2)
Supplement: Supplementary file 4 — Additional file 3: Table S3. Taxonomic annotation of the PBL gut microbial community. The percentage of estimated taxa from the phylum level to the species level in the community are shown for midgut and hindgut microbiome respectively. [file 40168_2022_1291_MOESM3_ESM.xls]

## Sheet: Table S3
Rank	Taxon	Midgut	Hindgut
Phylum	Firmicutes	52.025	40.5509
	Proteobacteria	24.2828	14.8881
	Actinobacteria	9.85108	2.15761
	Chlamydiae	9.16724	0.99603
	Planctomycetes	4.56653	0.80276
	Bacteroidetes	0.10733	24.2318
	Fusobacteria	0	8.13789
	Elusimicrobia	0	6.2536
	Tenericutes	0	1.75739
	Verrucomicrobia	0	0.22397
Class	Bacilli	50.6058	35.8393
	Bacteroidia	0.01237	24.2318
	Gammaproteobacteria	21.0987	14.6109
	Fusobacteriia	0	8.13789
	Elusimicrobia	0	6.2536
	Erysipelotrichia	0.91794	3.98424
	Actinobacteria	8.97753	1.94149
	Mollicutes	0	1.75739
	Chlamydiia	9.16724	0.99603
	Planctomycetia	4.56653	0.80276
	Clostridia	0.50119	0.72736
	Epsilonproteobacteria	0	0.27724
	Opitutae	0	0.22397
	Thermoleophilia	0.87355	0.21612
	Cytophagia	0.09495	0
	Alphaproteobacteria	1.60801	0
	Betaproteobacteria	1.41693	0
	Deltaproteobacteria	0.15917	0
Order	Bacillales	50.6058	33.2391
	Bacteroidales	0.01237	24.2318
	Pseudomonadales	9.42637	8.8104
	Fusobacteriales	0	8.13789
	Elusimicrobiales	0	6.2536
	Erysipelotrichales	0.91794	3.98424
	Enterobacterales	4.96188	3.3186
	Lactobacillales	0	2.60019
	Xanthomonadales	6.22917	2.48186
	Acholeplasmatales	0	1.75739
	Corynebacteriales	5.08908	1.54261
	Parachlamydiales	9.16724	0.99603
	Planctomycetales	4.56653	0.80276
	Clostridiales	0.50119	0.72736
	Campylobacterales	0	0.27724
	Micrococcales	2.6592	0.25795
	Opitutales	0	0.22397
	Thermoleophilales	0.68679	0.1926
	Streptosporangiales	0.46996	0.10803
	Pseudonocardiales	0.75661	0.03291
	Solirubrobacterales	0.18676	0.02351
	Streptomycetales	0.00267	0
	Cytophagales	0.09495	0
	Caulobacterales	0.43066	0
	Holosporales	0.32101	0
	Rhizobiales	0.35957	0
	Sphingomonadales	0.49677	0
	Betaproteobacteria_unclassified	0.90837	0
	Burkholderiales	0.50856	0
	Myxococcales	0.15917	0
	Cellvibrionales	0.48132	0
Family	Bacillaceae	50.4356	33.2391
	Bacteroidaceae	0.01237	23.2542
	Elusimicrobiaceae	0	6.2536
	Pseudomonadaceae	4.54514	4.4111
	Moraxellaceae	4.88123	4.3993
	Fusobacteriaceae	0	4.08493
	Leptotrichiaceae	0	4.05296
	Erysipelotrichaceae	0.91794	3.98424
	Enterobacteriaceae	4.85781	3.28383
	Streptococcaceae	0	2.55053
	Xanthomonadaceae	6.22917	2.48186
	Acholeplasmataceae	0	1.75739
	Mycobacteriaceae	3.54024	1.11436
	Waddliaceae	9.16724	0.99603
	Dysgonamonadaceae	0	0.97756
	Isosphaeraceae	4.56653	0.80276
	Clostridiaceae	0.50119	0.72736
	Nocardiaceae	1.27716	0.42153
	Campylobacteraceae	0	0.27724
	Promicromonosporaceae	2.62465	0.25795
	Opitutaceae	0	0.22397
	Thermoleophilaceae	0.68679	0.1926
	Nocardiopsaceae	0.46996	0.10803
	Enterococcaceae	0	0.04966
	Erwiniaceae	0.10407	0.03477
	Pseudonocardiaceae	0.75661	0.03291
	Patulibacteraceae	0.18676	0.02351
	Gordoniaceae	0.27168	0.00672
	Cellulomonadaceae	0.00562	0
	Micrococcaceae	0.02894	0
	Streptomycetaceae	0.00267	0
	Cytophagaceae	0.09495	0
	Paenibacillaceae	0.07233	0
	Planococcaceae	0.06839	0
	Thermoactinomycetaceae	0.02949	0
	Caulobacteraceae	0.43066	0
	Holosporaceae	0.32101	0
	Aurantimonadaceae	0.00693	0
	Brucellaceae	0.00519	0
	Hyphomicrobiaceae	0.26816	0
	Rhizobiaceae	0.04781	0
	Rhizobiales_unclassified	0.03147	0
	Sphingomonadaceae	0.49677	0
	Betaproteobacteria_unclassified	0.90837	0
	Comamonadaceae	0.50856	0
	Nannocystaceae	0.15917	0
	Cellvibrionaceae	0.48132	0
Genus	Bacillus	47.7546	31.6388
	Bacteroides	0.01237	23.2542
	Elusimicrobium	0	6.2536
	Pseudomonas	4.54514	4.4111
	Acinetobacter	4.88123	4.3993
	Fusobacterium	0	4.08493
	Sebaldella	0	4.05296
	Erysipelothrix	0.91794	3.98424
	Enterobacter	4.8126	2.6065
	Lactococcus	0	2.55053
	Stenotrophomonas	6.22917	2.48186
	Acholeplasma	0	1.75739
	Lysinibacillus	2.68101	1.60026
	Waddlia	9.16724	0.99603
	Dysgonomonas	0	0.97756
	Paludisphaera	4.56653	0.80276
	Mycolicibacter	1.84821	0.75902
	Clostridium	0.50119	0.72736
	Citrobacter	0	0.64411
	Rhodococcus	1.27716	0.42153
	Mycolicibacterium	1.69204	0.35534
	Arcobacter	0	0.27724
	Xylanimonas	1.82206	0.25795
	Ereboglobus	0	0.22397
	Thermoleophilum	0.68679	0.1926
	Thermobifida	0.44414	0.10803
	Enterococcus	0	0.04966
	Pantoea	0.10407	0.03477
	Kosakonia	0.04521	0.03322
	Saccharopolyspora	0.58363	0.03291
	Patulibacter	0.18676	0.02351
	Gordonia	0.27168	0.00672
	Cellulomonas	0.00562	0
	Citricoccus	0.02894	0
	Cellulosimicrobium	0.80259	0
	Saccharomonospora	0.17297	0
	Streptomyces	0.00267	0
	Nocardiopsis	0.02583	0
	Sporocytophaga	0.09495	0
	Paenibacillus	0.07233	0
	Planomicrobium	0.06839	0
	Planifilum	0.02949	0
	Brevundimonas	0.43066	0
	Holospora	0.32101	0
	Aureimonas	0.00693	0
	Ochrobactrum	0.00519	0
	Devosia	0.16568	0
	Dichotomicrobium	0.10248	0
	Rhizobium	0.04781	0
	Methyloceanibacter	0.03147	0
	Sphingomonas	0.49677	0
	Betaproteobacteria_unclassified	0.90837	0
	Hydrogenophaga	0.23497	0
	Hylemonella	0.27359	0
	Nannocystis	0.15917	0
	Cellvibrio	0.48132	0
Species	Bacillus_cereus_group	46.6782	31.3883
	Bacteroides_cellulosilyticus	0.01237	23.2542
	Elusimicrobium_minutum	0	6.2536
	Pseudomonas_putida_group	4.54514	4.4111
	Acinetobacter_pittii	0	4.26182
	Sebaldella_termitidis	0	4.05296
	Erysipelothrix_larvae	0.91794	3.98424
	Fusobacterium_varium	0	3.43608
	Enterobacter_cloacae_complex	4.8126	2.6065
	Stenotrophomonas_maltophilia	6.22917	2.48186
	Lactococcus_petauri	0	2.23314
	Acholeplasma_brassicae	0	1.75739
	Lysinibacillus_sphaericus	2.68101	1.60026
	Waddlia_chondrophila	9.16724	0.99603
	Dysgonomonas_gadei	0	0.97756
	Paludisphaera_borealis	4.56653	0.80276
	Clostridium_intestinale	0.50119	0.72736
	Fusobacterium_ulcerans	0	0.64885
	Citrobacter_koseri	0	0.64411
	Mycolicibacter_nonchromogenicus	1.68957	0.60991
	Rhodococcus_pyridinivorans	0.79895	0.33368
	Lactococcus_garvieae	0	0.31739
	Arcobacter_skirrowii	0	0.27724
	Xylanimonas_cellulosilytica	1.82206	0.25795
	Bacillus_kochii	0.97822	0.25052
	Ereboglobus_luteus	0	0.22397
	Thermoleophilum_album	0.68679	0.1926
	Mycolicibacterium_fortuitum	0.28572	0.17967
	Mycolicibacterium_elephantis	0.90204	0.17567
	Acinetobacter_lwoffii	1.22297	0.13748
	Thermobifida_fusca	0.44414	0.10803
	Mycolicibacter_heraklionensis	0	0.10642
	Rhodococcus_qingshengii	0.36919	0.08784
	Enterococcus_casseliflavus	0	0.04966
	Mycolicibacter_engbaekii	0.15864	0.04269
	Pantoea_dispersa	0.10407	0.03477
	Kosakonia_cowanii	0.04521	0.03322
	Saccharopolyspora_rectivirgula	0.58363	0.03291
	Patulibacter_medicamentivorans	0.18676	0.02351
	Gordonia_terrae	0.27168	0.00672
	Mycolicibacterium_holsaticum	0.18331	0
	Mycolicibacterium_neoaurum	0.26734	0
	Mycolicibacterium_peregrinum	0.05362	0
	Rhodococcus_erythropolis	0.10902	0
	Cellulomonas_sp_A375_1	0.00562	0
	Citricoccus_muralis	0.02894	0
	Cellulosimicrobium_aquatile	0.65162	0
	Cellulosimicrobium_cellulans	0.15098	0
	Saccharomonospora_glauca	0.13385	0
	Saccharomonospora_viridis	0.03913	0
	Streptomyces_sp_F_3	0.00267	0
	Nocardiopsis_dassonvillei	0.02583	0
	Sporocytophaga_myxococcoides	0.09495	0
	Bacillus_coagulans	0.06929	0
	Bacillus_thermoamylovorans	0.02897	0
	Paenibacillus_barengoltzii	0.07233	0
	Planomicrobium_glaciei	0.06839	0
	Planifilum_fimeticola	0.02949	0
	Brevundimonas_diminuta	0.43066	0
	Holospora_obtusa	0.32101	0
	Aureimonas_altamirensis	0.00693	0
	Ochrobactrum_anthropi	0.00519	0
	Devosia_elaeis	0.03341	0
	Devosia_riboflavina	0.13227	0
	Dichotomicrobium_thermohalophilum	0.10248	0
	Rhizobium_pusense	0.04781	0
	Methyloceanibacter_superfactus	0.03147	0
	Sphingomonas_koreensis	0.49677	0
	Betaproteobacteria_bacterium_HGW_Betaproteobacteria_16	0.90837	0
	Hydrogenophaga_sp_H7	0.23497	0
	Hylemonella_gracilis	0.27359	0
	Nannocystis_exedens	0.15917	0
	Cellvibrio_sp_PSBB006	0.48132	0
	Acinetobacter_calcoaceticus	0.27868	0
	Acinetobacter_guillouiae	2.24909	0
	Acinetobacter_johnsonii	1.13048	0
