# Supplementary material for: Lignocellulose degradation in Protaetia brevitarsis larvae digestive tract: refining on a tightly designed microbial fermentation production line
Source: Microbiome. 2022 Jun 13;10:90. doi: 10.1186/s40168-022-01291-2 (PMC9195238; doi:10.1186/s40168-022-01291-2)
Supplement: Supplementary file 5 — Additional file 4: Table S4. The total numbers of CAZy modules for each family identified in the PBL host and in the gut microbiome. [file 40168_2022_1291_MOESM4_ESM.xls]

## Sheet: Table S4
CAZy Family	Microbiome		Host
	Midgut	Hindgut	Genome	Transcriptome
AA1	3	2	2	0
AA10	21	23	0	0
AA12	58	30	0	0
AA2	157	97	2	0
AA3	343	231	36	2
AA4	138	156	2	1
AA5	2	3	0	0
AA6	229	1463	0	0
AA7	166	137	0	0
AA9	7	1	0	0
CBM1	3	1	0	0
CBM10	2	0	0	0
CBM11	11	20	0	0
CBM12	49	290	0	0
CBM13	73	468	12	1
CBM14	22	39	221	10
CBM16	104	546	0	0
CBM17	0	2	0	0
CBM18	4	1	0	0
CBM19	2	1	0	0
CBM2	82	109	0	0
CBM20	68	178	0	0
CBM21	7	4	2	1
CBM22	130	573	0	0
CBM23	31	101	1	0
CBM24	1	1	0	0
CBM25	3	51	0	0
CBM26	1	73	0	0
CBM27	0	28	0	0
CBM28	1	7	0	0
CBM29	0	6	0	0
CBM3	3	47	0	0
CBM30	28	47	0	0
CBM31	0	3	0	0
CBM32	430	2557	7	0
CBM34	27	428	0	0
CBM35	165	794	0	0
CBM36	1	9	0	0
CBM37	38	407	0	0
CBM38	75	85	0	0
CBM39	1	4	9	6
CBM4	87	418	0	0
CBM40	250	338	2	0
CBM41	21	121	0	0
CBM42	8	15	0	0
CBM44	424	345	2	0
CBM46	3	238	0	0
CBM47	51	45	3	0
CBM48	599	1358	2	0
CBM49	0	1	0	0
CBM5	91	166	0	0
CBM50	1500	5545	7	0
CBM51	121	290	0	0
CBM52	0	1	0	0
CBM54	4	839	0	0
CBM55	1	2	0	0
CBM56	26	293	0	0
CBM57	90	71	1	1
CBM58	0	2	0	0
CBM59	3	4	0	0
CBM6	140	612	0	0
CBM60	15	8	0	0
CBM61	35	223	0	0
CBM62	7	191	0	0
CBM63	4	6	0	0
CBM65	0	38	0	0
CBM66	521	891	0	0
CBM67	281	974	0	0
CBM68	10	31	0	0
CBM69	2	12	0	0
CBM70	5	41	0	0
CBM71	0	3	0	0
CBM72	0	3	0	0
CBM73	18	15	0	0
CBM74	1	3	0	0
CBM75	0	5	0	0
CBM76	0	4	0	0
CBM77	2	50	0	0
CBM78	0	1	0	0
CBM8	5	13	0	0
CBM80	1	3	0	0
CBM81	1	1	0	0
CBM9	199	674	0	0
CE1	2071	2884	32	1
CE10	1256	1888	47	8
CE11	171	240	0	0
CE12	187	385	0	0
CE13	13	16	2	0
CE14	475	647	3	0
CE15	190	293	0	0
CE16	24	13	0	0
CE2	44	80	0	0
CE3	490	884	5	0
CE4	930	3739	11	0
CE5	33	32	0	0
CE6	146	330	0	0
CE7	314	509	1	0
CE8	49	105	0	0
CE9	133	635	1	1
cohesin	40	508	0	0
dockerin	90	434	0	0
GH1	270	533	7	3
GH10	205	662	0	0
GH100	3	3	0	0
GH101	1	5	0	0
GH102	54	61	0	0
GH103	178	152	0	0
GH104	31	19	0	0
GH105	79	644	0	0
GH106	35	283	0	0
GH108	71	113	0	0
GH109	2617	6034	3	0
GH11	33	156	0	0
GH110	1	63	0	0
GH112	2	104	0	0
GH113	31	41	0	0
GH114	57	61	0	0
GH115	25	153	0	0
GH116	41	217	1	1
GH117	18	81	0	0
GH12	16	4	0	0
GH120	33	125	0	0
GH121	6	7	0	0
GH123	5	96	0	0
GH124	0	5	0	0
GH125	17	94	0	0
GH126	1	19	0	0
GH127	108	518	0	0
GH128	20	27	0	0
GH129	7	86	0	0
GH13	1431	3195	18	7
GH130	190	483	0	0
GH131	1	0	0	0
GH133	29	115	0	0
GH134	0	1	0	0
GH135	5	5	0	0
GH136	30	81	0	0
GH137	7	28	0	0
GH138	5	17	0	0
GH139	1	13	0	0
GH14	0	18	0	0
GH140	80	158	0	0
GH141	22	182	0	0
GH142	9	24	0	0
GH143	2	15	0	0
GH144	58	268	0	0
GH145	36	40	0	0
GH15	173	165	0	0
GH16	210	438	11	5
GH17	7	6	0	0
GH18	128	887	19	6
GH19	83	167	0	0
GH2	162	1402	2	2
GH20	126	423	8	4
GH22	2	3	1	0
GH23	740	1809	2	0
GH24	100	315	0	0
GH25	144	684	0	0
GH26	62	210	0	0
GH27	19	109	2	1
GH28	92	514	0	0
GH29	104	820	4	2
GH3	558	2089	0	0
GH30	49	259	3	1
GH31	149	604	7	5
GH32	125	393	0	0
GH33	354	536	0	0
GH35	54	193	1	1
GH36	28	248	0	0
GH37	51	27	9	3
GH38	183	806	7	4
GH39	189	348	0	0
GH4	183	1122	0	0
GH42	83	361	0	0
GH43	612	2273	0	0
GH44	8	11	0	0
GH45	6	4	0	0
GH46	2	3	0	0
GH47	6	10	7	3
GH48	7	5	0	0
GH49	1	2	0	0
GH5	439	1061	1	0
GH50	6	103	0	0
GH51	115	479	0	0
GH52	1	10	0	0
GH53	32	101	0	0
GH54	2	1	0	0
GH55	3	34	0	0
GH56	1	1	1	0
GH57	85	201	0	0
GH59	6	18	0	0
GH6	31	24	0	0
GH62	14	9	0	0
GH63	35	54	3	1
GH64	9	4	0	0
GH65	80	298	0	0
GH66	2	14	0	0
GH67	35	130	0	0
GH71	4	6	0	0
GH72	1	2	0	0
GH73	115	853	0	0
GH74	150	245	0	0
GH75	9	17	0	0
GH76	40	243	0	0
GH77	80	560	0	0
GH78	122	880	0	0
GH79	12	7	5	1
GH8	48	117	1	0
GH81	9	7	0	0
GH82	0	2	0	0
GH84	16	16	1	0
GH85	2	15	2	1
GH87	12	23	0	0
GH88	62	341	0	0
GH89	2	18	0	0
GH9	58	165	2	1
GH91	4	9	0	0
GH92	55	340	0	0
GH93	34	69	0	0
GH94	49	462	0	0
GH95	41	345	0	0
GH96	0	16	0	0
GH97	40	173	0	0
GH98	0	6	0	0
GH99	33	106	1	0
GT1	125	106	31	12
GT10	16	49	4	1
GT101	12	40	0	0
GT102	23	31	0	0
GT103	2	2	0	0
GT104	1	4	0	0
GT11	56	198	4	2
GT12	19	30	0	0
GT13	3	32	1	1
GT14	29	85	4	1
GT15	6	9	0	0
GT16	1	0	1	1
GT17	11	18	0	0
GT18	1	1	0	0
GT19	133	331	0	0
GT2	4293	11452	8	3
GT2_Cellulose_synt	1	2	0	0
GT20	156	131	2	1
GT21	85	85	1	0
GT22	13	17	2	1
GT23	17	37	2	2
GT24	2	15	0	0
GT25	97	96	1	0
GT26	224	572	0	0
GT27	117	206	13	5
GT28	326	1541	1	1
GT29	5	12	3	0
GT3	6	47	1	1
GT30	103	169	0	0
GT31	15	11	15	6
GT32	84	443	0	0
GT33	6	7	1	1
GT34	4	2	0	0
GT35	134	740	2	1
GT37	1	0	0	0
GT38	0	1	0	0
GT39	227	553	2	1
GT4	4229	8453	12	2
GT40	1	3	0	0
GT41	23	74	0	0
GT42	0	3	0	0
GT43	5	2	3	1
GT44	0	3	0	0
GT45	18	27	0	0
GT46	19	27	0	0
GT47	9	7	5	3
GT48	1	1	0	0
GT49	9	7	5	4
GT5	156	772	0	0
GT50	3	6	1	0
GT51	823	1844	0	0
GT52	3	1	0	0
GT54	2	2	1	0
GT56	6	41	0	0
GT57	0	18	0	0
GT58	1	2	0	0
GT59	2	0	1	1
GT6	4	18	0	0
GT60	9	10	0	0
GT61	0	0	2	1
GT62	9	21	1	0
GT63	0	3	0	0
GT64	5	4	2	2
GT65	1	0	0	0
GT66	9	32	3	1
GT67	0	1	0	0
GT68	4	1	1	0
GT69	1	1	0	0
GT7	23	33	5	2
GT70	24	24	0	0
GT71	12	8	0	0
GT73	10	47	0	0
GT74	0	1	0	0
GT75	3	6	0	0
GT76	44	86	0	0
GT77	10	8	0	0
GT78	0	1	0	0
GT8	151	631	4	2
GT80	0	9	0	0
GT81	63	88	0	0
GT82	1	0	0	0
GT83	507	627	1	0
GT84	58	530	0	0
GT87	97	122	0	0
GT88	0	1	0	0
GT89	12	12	0	0
GT9	198	457	0	0
GT90	11	15	3	2
GT92	40	82	8	3
GT93	0	1	0	0
GT94	99	106	0	0
GT95	0	1	0	0
GT97	2	8	0	0
GT98	2	0	0	0
GT99	2	15	0	0
PL1	167	339	1	0
PL10	55	64	0	0
PL11	27	69	0	0
PL12	149	528	0	0
PL13	0	4	0	0
PL14	29	24	0	0
PL15	16	131	0	0
PL17	12	111	0	0
PL18	0	2	0	0
PL2	1	4	0	0
PL20	9	6	0	0
PL21	0	44	0	0
PL22	228	318	0	0
PL25	5	10	0	0
PL26	3	28	0	0
PL27	0	10	0	0
PL3	6	14	0	0
PL4	4	3	0	0
PL5	12	40	0	0
PL6	31	143	0	0
PL7	9	10	0	0
PL8	10	157	0	0
PL9	158	234	0	0
SLH	99	15632	0	0
Total	40338	125682	700	149
