# Supplementary material for: Lignocellulose degradation in Protaetia brevitarsis larvae digestive tract: refining on a tightly designed microbial fermentation production line
Source: Microbiome. 2022 Jun 13;10:90. doi: 10.1186/s40168-022-01291-2 (PMC9195238; doi:10.1186/s40168-022-01291-2)
Supplement: Supplementary file 6 — Additional file 5: Table S5. The average expression levels (mean and SD) for CAZy modules represented in the midgut and hindgut transcriptomes of PBL. [file 40168_2022_1291_MOESM5_ESM.xls]

## Sheet: Table S5
CAZy Class	CAZy Family	Gene ID	FPKM value (Midgut, n=3)		FPKM value (Hindgut, n=3)
			Mean	SD	Mean	SD
Auxiliary activities	AA3	STRG_59140	5.20049	2.11612	0.0607357	0.0443998
	AA3	STRG_59128	3.01853	1.70356	20.7778	10.9802
	AA4	STRG_1200	10.9766	1.77336	9.10227	3.27152
Carbohydrate esterases	CE1	STRG_43139*	77.2028	1.70879	127.479	1.90567
	CE10	STRG_1203	0.113708	0.080682	149.165	50.1535
	CE10	STRG_35695*	1.36594	1.19829	10.1277	0.289039
	CE10	STRG_43628*	125.993	34.0955	0	0
	CE10	STRG_22110*	131.933	26.8139	0.371597	0.267995
	CE10	g30869	68.0793	47.1945	0.138622	0.0559712
	CE10	STRG_74625	0.0338873	0.0479239	6.40475	4.91953
	CE10	STRG_3931	0.864914	0.402163	2.50269	2.54051
	CE10	STRG_34407	19.0735	8.7679	26.7998	27.6654
	CE9	STRG_39566	8.46651	0.464389	17.7787	4.58926
Glycoside hydrolases	GH1	STRG_50315	38.7512	13.2657	0.160819	0.227432
	GH1	STRG_50318*	285.942	45.5278	0.0689867	0.0488535
	GH1	STRG_50328*	445.453	116.323	0.811117	0.577428
	GH116	STRG_66415*	40.2405	3.6699	16.9745	5.26741
	GH13	STRG_62279*	32.7161	6.05184	137.241	15.4761
	GH13	STRG_48635*	3.58942	1.45556	17.6826	3.09888
	GH13	STRG_6157	69.7039	41.5793	0.048789	0.0355162
	GH13	STRG_24798	22.1814	1.7533	9.55046	8.61909
	GH13	STRG_6158	135.447	99.4287	0.482754	0.5806
	GH13	STRG_59302	60.3901	6.18243	98.3387	29.9704
	GH13	STRG_6160	1.19016	0.851424	4.19505	2.42444
	GH16	g4640*	0.080775	0.0722004	67.8295	11.3579
	GH16	STRG_34756*	1.56691	1.45015	28.3457	3.17288
	GH16	g4644*	9.09928	1.76896	0.669822	0.54392
	GH16	STRG_44399	188.685	85.0447	29.6349	24.5608
	GH16	g4642	6.88369	2.8152	24.887	17.1703
	GH18	STRG_61292	37.4626	14.3435	2453.82	1083.13
	GH18	g29537*	41.6113	5.7084	3.63937	2.47975
	GH18	STRG_33547	57.1846	3.33666	9.69263	13.7074
	GH18	STRG_67397	105.5	61.3923	0.100009	0.141434
	GH18	STRG_4252	0.540609	0.764537	4.51167	4.25604
	GH18	STRG_60431	787.373	1108	2.44181	1.92583
	GH2	STRG_8718*	7.18684	2.02287	1.31598	0.531106
	GH2	STRG_39046*	96.729	21.5268	11.5105	7.15806
	GH20	STRG_26323	12.2067	1.26025	5.19111	2.51381
	GH20	STRG_6020	81.7972	39.9483	18.8633	11.3729
	GH20	STRG_30807	21.8439	3.54303	14.9358	3.78339
	GH20	g28383	53.2892	16.2641	53.0811	12.8732
	GH27	g220*	49.8965	2.17271	2.77067	1.70172
	GH29	g17918	0.09724	0.015337	5.99789	2.17342
	GH29	STRG_61743*	71.9129	8.57822	9.56286	4.91705
	GH30	STRG_2015	27.1781	19.4273	19.9656	7.45223
	GH31	STRG_59548	100.327	10.8535	185.846	28.3815
	GH31	STRG_27079*	17.8096	0.790788	4.75659	2.71033
	GH31	STRG_7182*	91.1228	2.00172	0.120385	0.170251
	GH31	STRG_39573	3.14641	0.851958	8.7732	5.9481
	GH31	STRG_3756	137.218	18.9386	149.643	26.8187
	GH35	STRG_63054	4.52477	1.30123	18.7012	4.79854
	GH37	STRG_54918	22.0804	16.7006	44.0478	4.09188
	GH37	g6343	253.935	177.655	125.127	6.07659
	GH37	g18651	105.162	66.1991	67.3078	8.00596
	GH38	STRG_51163*	19.7932	2.18244	7.42308	6.05091
	GH38	STRG_38712	10.7135	5.17024	2.00325	2.57958
	GH38	STRG_8892	51.4248	14.2829	28.4922	6.65158
	GH38	STRG_5239	0.778879	0.0867796	7.6038	7.08057
	GH47	g15568*	27.8524	1.65074	4.24989	4.47716
	GH47	STRG_53713	51.6807	0.281358	12.809	14.0633
	GH47	STRG_35547	5.67931	2.40486	14.0421	12.7225
	GH63	STRG_24430	13.0249	1.35221	11.7229	3.97582
	GH79	STRG_18918*	67.932	2.93444	22.5365	4.49156
	GH85	STRG_61471	19.5533	5.15492	3.28452	2.56716
	GH9	STRG_60828*	0.329344	0.315928	13.8187	2.32676
Glycosyltransferases	GT1	g13190*	12.3011	4.64139	256.067	66.3795
	GT1	STRG_61574*	80.2958	4.42078	120.602	12.8405
	GT1	STRG_40679	4.79048	2.53056	28.4781	10.7986
	GT1	STRG_61572	3.08241	0.230425	17.5186	5.49302
	GT1	STRG_35183*	6.9948	1.33753	0.174209	0.246368
	GT1	STRG_35180*	14.9556	1.83888	1.5349	1.01493
	GT1	g5118*	18.8984	4.05868	0.039044	0.0359089
	GT1	g5118*	18.8984	4.05868	0.039044	0.0359089
	GT1	STRG_40957	20.5437	9.27571	0	0
	GT1	STRG_40959	13.9992	8.65691	1.85574	1.66187
	GT1	STRG_61575	34.6503	10.3675	23.4969	14.1704
	GT1	STRG_61571	24.7044	9.19153	18.6948	3.59671
	GT10	STRG_65884	26.6526	8.89914	1.60884	1.98953
	GT11	STRG_53370	2.2665	0.911795	4.50532	2.18429
	GT11	STRG_55670	1.88707	0.637316	2.74143	1.9993
	GT13	STRG_4291*	21.9226	1.40572	4.18611	4.68291
	GT14	STRG_23614*	4.92023	1.2371	0.521785	0.737916
	GT16	STRG_36271*	103.118	12.9911	9.38939	6.24962
	GT2	g23524	27.4569	2.4663	17.3578	7.95134
	GT2	STRG_32323	4.52665	1.46231	4.83641	1.76807
	GT2	STRG_27922	34.7385	4.67714	36.5212	21.6814
	GT20	g14271	17.802	3.70728	41.7823	25.7827
	GT22	STRG_52017*	7.98253	1.27952	4.21495	1.13218
	GT23	STRG_40672	3.80215	0.602306	1.54813	0.559773
	GT23	STRG_35933	12.4219	4.14055	3.09415	2.16323
	GT27	STRG_65634*	0.491299	0.12349	15.0249	2.92678
	GT27	g30474*	10.3961	3.06264	0.221053	0.167742
	GT27	g13171*	25.1122	2.13543	2.1374	1.74109
	GT27	STRG_60919	3.47816	0.560553	1.47617	1.62068
	GT27	STRG_54300	2.87975	0.070822	5.59212	4.33068
	GT28	STRG_7158	2.51391	0.831715	15.901	6.87241
	GT3	g26334	36.1719	2.58151	33.904	11.9433
	GT31	STRG_27668*	4.56278	0.862429	17.9571	4.67935
	GT31	STRG_47718	8.77089	3.56462	0.394244	0.557546
	GT31	STRG_46071	0.288661	0.197718	10.2266	5.85379
	GT31	g28364	6.65444	1.84453	2.36924	2.25993
	GT31	STRG_54847	0.720528	0.156981	4.76832	5.03571
	GT31	STRG_54796	1.32383	0.681304	6.43774	6.71221
	GT33	STRG_23601	15.8352	0.267678	10.3967	9.97806
	GT35	STRG_57190	211.871	31.6108	197.496	15.1043
	GT39	STRG_5398*	2.57136	0.512735	17.005	2.87416
	GT4	g3109*	7.44332	0.0881146	18.1399	2.67569
	GT4	STRG_69718	11.7726	1.82538	19.7701	2.38157
	GT43	STRG_9411	10.5644	1.20094	19.9929	12.9065
	GT47	STRG_8762*	5.67762	0.602341	1.30637	0.78596
	GT47	STRG_6454	8.16887	0.960494	24.2324	10.1507
	GT47	STRG_74965	8.38081	2.06087	6.74075	1.32073
	GT49	STRG_33462	29.3207	5.85677	3.93054	5.26994
	GT49	STRG_15498*	41.2767	6.62807	0.132038	0.186729
	GT49	STRG_36722*	96.9976	4.52565	0.743878	0.29731
	GT49	STRG_15495*	142.359	28.8028	0.10745	0.0859319
	GT59	STRG_18725	5.86094	0.9194	7.75997	4.41594
	GT61	STRG_24256	5.00953	1.1236	3.2917	3.02543
	GT64	STRG_8762*	5.67762	0.602341	1.30637	0.78596
	GT64	STRG_6454	8.16887	0.960494	24.2324	10.1507
	GT66	STRG_17897	21.7974	2.5482	25.8687	3.64364
	GT7	STRG_57120*	7.17518	0.911574	0.376528	0.272473
	GT7	STRG_24800	41.9211	7.16967	29.6274	10.6975
	GT8	STRG_675*	0.862461	0.0726303	7.5767	1.42411
	GT8	STRG_3854	51.8231	2.96177	128.115	92.2052
	GT90	STRG_27227	6.60044	1.06056	14.3109	4.69762
	GT90	STRG_11802	4.25307	0.795952	14.1529	8.14772
	GT92	STRG_59177*	10.6726	2.68764	0	0
	GT92	STRG_59183	27.0557	10.7349	0.0942347	0.133268
	GT92	STRG_11467*	37.7592	7.52908	3.2107	3.32211
Carbohydrate-binding modules	CBM13	STRG_52123*	35.2567	5.21201	4.48409	4.05768
	CBM14	g30972*	25.0341	7.5716	0	0
	CBM14	g30972*	25.0341	7.5716	0	0
	CBM14	g30972*	25.0341	7.5716	0	0
	CBM14	STRG_15364*	45.4658	8.56908	0.151769	0.214633
	CBM14	STRG_15364*	45.4658	8.56908	0.151769	0.214633
	CBM14	STRG_15364*	45.4658	8.56908	0.151769	0.214633
	CBM14	g30973	58.8528	20.8475	0.179359	0.253652
	CBM14	g28597*	68.7264	18.655	0.246096	0.348032
	CBM14	g28597*	68.7264	18.655	0.246096	0.348032
	CBM14	g24856	28.7326	40.634	0	0
	CBM21	STRG_8492	57.8672	24.5671	26.9894	6.04349
	CBM39	g4640*	0.080775	0.0722004	67.8295	11.3579
	CBM39	STRG_34744*	2.07781	1.09282	33.9884	10.3805
	CBM39	g4641*	7.50762	1.58187	1.31845	0.657837
	CBM39	STRG_34747*	10.7173	1.83003	0.952069	0.293365
	CBM39	g31503	0.0459597	0.0649968	7.96652	5.86634
	CBM39	STRG_43168	45.1468	9.99156	27.7908	9.91835
	CBM57	STRG_27669*	39.3714	2.69185	92.0437	12.6012
Mean: mean of FPKM value; SD: Standard Deviation. The gene with ‘*’ in head means the FPKM of this gene was significant difference (p < 0.05).
