# Supplementary material for: Lignocellulose degradation in Protaetia brevitarsis larvae digestive tract: refining on a tightly designed microbial fermentation production line
Source: Microbiome. 2022 Jun 13;10:90. doi: 10.1186/s40168-022-01291-2 (PMC9195238; doi:10.1186/s40168-022-01291-2)
Supplement: Supplementary file 7 — Additional file 6: Table S6. Lignocellulose-degrading CAZymes and lignocellulose-binding modules identified in the PBL host and in the gut microbiome. [file 40168_2022_1291_MOESM6_ESM.xls]

## Sheet: Table S6
LDMs a	CAZy Family	Known Activity	Microbiome		Host
			Midgut	Hindgut	Genome	Transcriptome
Cellulases	GH144	Endoglucanase	58	268	0	0
	GH9	Endo-β-1,4-glucanase; β-glucosidase; exo-β-1,4-glucanase; cellobiohydrolase	58	165	2	1
	GH6	Endoglucanase; cellobiohydrolase;endo-β-1,3-1,4-glucanase	31	24	0	0
	GH81	Endo-β-1,3-glucanase	9	7	0	0
	GH48	Cellobiohydrolase, endo-β-1,4-glucanase	7	5	0	0
	GH55	exo-β-1,3-glucanase; endo-β-1,3-glucanase	3	34	0	0
	GH131	Endo-β-1,4-glucanase	1	0	0	0
	GH124	Endoglucanase	0	5	0	0
	GH64	β-1,3-glucanase	9	4	0	0
	AA10	Xylan monooxygenase/xylan oxidase; cellulose monooxygenase	21	23	0	0
	AA9	Polysaccharide monooxygenases; cellulose monooxygenase	7	1	0	0
	GH94	Cellobiose phosphorylase	49	462	0	0
	GH128	β-1,3-glucanase; β-1,3-glucosidase	20	27	0	0
	GH17	β-glucosidase	7	6	0	0
Hemicellulases	CE1	Acetyl xylan esterase; feruloyl esterase	2071	2884	32	1
	CE12	Acetyl xylan esterase	187	385	0	0
	CE15	4-O-methyl-glucuronoyl methylesterase	190	293	0	0
	CE16	Acetylesterase	24	13	0	0
	CE2	Acetyl xylan esterase	44	80	0	0
	CE3	Acetyl xylan esterase	490	884	5	0
	CE4	Acetyl xylan esterase	930	3739	11	0
	CE5	Acetyl xylan esterase	33	32	0	0
	CE6	Acetyl xylan esterase	146	330	0	0
	CE7	Acetyl xylan esterase	314	509	1	0
	GH10	Endo-1,4-β-xylanase	205	662	0	0
	GH11	Endo-β-1,4-xylanase	33	156	0	0
	GH110	α-galactosidase	1	63	0	0
	GH113	β-mannanase	31	41	0	0
	GH115	Xylan α-1,2-glucuronidase	25	153	0	0
	GH120	β-xylosidase	33	125	0	0
	GH127	α-1,3-(3,6)-anhydro-D-galactosidase	108	518	0	0
	GH134	Endo-β-1,4-mannanase	0	1	0	0
	GH141	α-L-fucosidase, xylanase	22	182	0	0
	GH2	β-galactosidase; β-mannosidase; α-L-arabinofuranosidase	162	1402	2	2
	GH27	α-galactosidase	19	109	2	1
	GH29	α-L-fucosidase	104	820	4	2
	GH35	β-galactosidase; exo-β-1,4-galactanase	54	193	1	1
	GH36	α-galactosidase	28	248	0	0
	GH38	α-mannosidase	183	806	7	4
	GH42	β-galactosidase	83	361	0	0
	GH43	β-xylosidase; α-L-arabinofuranosidase; arabinanase; xylanase; exo-β-1,3-galactanase	612	2273	0	0
	GH47	α-mannosidase	6	10	7	3
	GH52	β-xylosidase	1	10	0	0
	GH53	Endo-β-1,4-galactanase	32	101	0	0
	GH54	α-L-arabinofuranosidase; β-xylosidase	2	1	0	0
	GH57	α-galactosidase	85	201	0	0
	GH59	β-galactosidase	6	18	0	0
	GH62	α-L-arabinofuranosidase	14	9	0	0
	GH67	α-glucuronidase; xylan α-1,2-glucuronidase	35	130	0	0
	GH92	α-mannosidase	55	340	0	0
	GH93	exo-α-L-1,5-arabinanase	34	69	0	0
	GH95	α-L-fucosidase; α-1,2-L-fucosidase; α-L-galactosidase	41	345	0	0
	GH97	α-galactosidase	40	173	0	0
	GH98	endo-β-1,4-galactosidase, endo-β-1,4-xylanase	0	6	0	0
	GH99	endo-α-1,2-mannosidase	33	106	1	0
Hemicellulases and cellulases	GH5	Endo-β-1,4-glucanase; β-glucosidase; exo-β-1,4-glucanase; endo-β-1,4-xylanase; β-mannosidase; endo-β-1,4-mannosidase; cellobiohydrolase	439	1061	1	0
	GH16	Xyloglucanase; endo-1,3-β-glucanase; endo-β-1,4-galactosidase	210	438	11	5
	GH74	Endo-β-1,4-glucanase; xyloglucanase	150	245	0	0
	GH51	Endo-β-1,4-glucanase; endo-β-1,4-xylanase; β-glucosidase; β-xylosidase; α-L-arabinofuranosidase	115	479	0	0
	GH26	β-mannanase, β-1,3-xylanase, endo-β-1,3-1,4-glucanase	62	210	0	0
	GH8	Endo-β-1,4-glucanase; endo-1,4-β-xylanase	48	117	1	0
	GH12	Endoglucanase; xyloglucan hydrolase; β-1,3-1,4-glucanase; xyloglucan endotransglycosylase	16	4	0	0
	GH44	Endoglucanase; xyloglucanase	8	11	0	0
	GH45	Endoglucanase; xyloglucan-specific endo-β-1,4-glucanase/endo-xyloglucanase; endo-β-1,4-mannanase	6	4	0	0
	GH3	β-glucosidase; exo-β-1,4-glucanase; xylan 1,4-β-xylosidase; α-L-arabinofuranosidase	558	2089	0	0
	GH39	β-xylosidase; β-glucosidase; β-galactosidase	189	348	0	0
	GH4	α-glucosidase; α-galactosidase;6-phospho-β-glucosidase; α-glucuronidase	183	1122	0	0
	GH116	β-glucosidase; β-xylosidase	41	217	1	1
	GH30	β-glucosidase; endo-β-1,4-xylanase; β-xylosidase	49	259	3	1
	GH1	β-glucosidase; β-galactosidase; exo-β-1,4-glucanase; β-mannosidase; β-xylosidase	270	533	7	3
	GH31	α-glucosidase; α-galactosidase; α-mannosidase; α-xylosidase	149	604	7	5
Ligninases	AA5	glyoxal oxidase; alcohol oxidase	2	3	0	0
	AA6	1,4-benzoquinone reductase	229	1463	0	0
	AA7	glucooligosaccharide oxidase; cellooligosaccharide dehydrogenase	166	137	0	0
	AA4	vanillyl-alcohol oxidase	138	156	2	1
	AA3	Cellobiose dehydrogenase; glucose 1-oxidase; aryl alcohol oxidase; alcohol oxidase; pyranose oxidase	343	231	36	2
	AA1	Laccase	3	2	2	0
	AA2	Manganese peroxidase; versatile peroxidase; lignin peroxidase	157	97	2	0
Lignocellulose-binding modules	CBM1	Cellulose-binding	3	1	0	0
	CBM10	Cellulose-binding	2	0	0	0
	CBM11	β-1,4-glucan-binding	11	20	0	0
	CBM13	Xylan-binding	73	468	12	1
	CBM16	Cellulose and glucomannan binding	104	546	0	0
	CBM17	Amorphous cellulose, cellooligosaccharides and derivatized cellulose binding	0	2	0	0
	CBM2	Cellulose and xylan binding	82	109	0	0
	CBM22	Xylan-binding	130	573	0	0
	CBM23	Mannan-binding	31	101	1	0
	CBM27	Mannan-binding	0	28	0	0
	CBM28	Endo-1,4-glucanase; non-crystalline cellulose; cellooligosaccharides; β-(1,3)(1,4)-glucans-binding	1	7	0	0
	CBM29	Mannan and glucomannan binding	0	6	0	0
	CBM3	Cellulose-binding	3	47	0	0
	CBM30	Cellulose-binding	28	47	0	0
	CBM31	β-1,3-xylan-binding	0	3	0	0
	CBM32	Galactose-binding	430	2557	7	0
	CBM35	Xylan, mannans and β-galactan binding	165	794	0	0
	CBM36	Xylans and xylooligosaccharides binding	1	9	0	0
	CBM37	Cellulose and xylan binding	38	407	0	0
	CBM39	β-1,3-glucan-binding	1	4	9	6
	CBM4	Cellulose, xylan, β-1,3-glucan, and β-1,3-1,4-glucan binding	87	418	0	0
	CBM42	Arabinofuranose-binding	8	15	0	0
	CBM44	Cellulose and xyloglucan binding	424	345	2	0
	CBM46	Cellulose-binding	3	238	0	0
	CBM47	Fucose-binding	51	45	3	0
	CBM49	Crystalline cellulose binding	0	1	0	0
	CBM51	Galactose-binding	121	290	0	0
	CBM52	β-1,3-glucan, endo-1,3-β-glucanase-binding	0	1	0	0
	CBM54	Xylan-binding	4	839	0	0
	CBM56	β-1,3-glucan-binding	26	293	0	0
	CBM59	Mannan, xylan, and cellulose -binding	3	4	0	0
	CBM6	Cellulose-binding	140	612	0	0
	CBM60	Xylan-binding	15	8	0	0
	CBM61	β-1,4-galactan binding	35	223	0	0
	CBM62	Xyloglucan, arabinogalactan, and galactomannan binding	7	191	0	0
	CBM63	Cellulose-binding	4	6	0	0
	CBM65	β-glucans -binding	0	38	0	0
	CBM67	L-rhamnose-binding	281	974	0	0
	CBM72	Cellulose, β-1,3-1,4-glucans, xylan, and β-mannan binding	0	3	0	0
	CBM75	Xyloglucan-binding	0	5	0	0
	CBM76	Xyloglucan, glucomannan, and β-glucan binding	0	4	0	0
	CBM78	β-1,4-glucans and xyloglucan binding	0	1	0	0
	CBM8	Cellulose-binding	5	13	0	0
	CBM80	Xyloglucan, glucomannan, and galactomannan binding	1	3	0	0
	CBM81	β-1,4-, β-1,3,-glucans, xyloglucan, avicel and cellooligosaccharides-binding	1	1	0	0
	CBM9	Cellulose-binding	199	674	0	0
a LDMs, lignocellulose degradation-related modules
