# Supplementary material for: Lignocellulose degradation in Protaetia brevitarsis larvae digestive tract: refining on a tightly designed microbial fermentation production line
Source: Microbiome. 2022 Jun 13;10:90. doi: 10.1186/s40168-022-01291-2 (PMC9195238; doi:10.1186/s40168-022-01291-2)
Supplement: Supplementary file 9 — Additional file 8: Table S7. The predicted enzymatic function of CAZy modules identified in the PBL host and in the gut microbiome. [file 40168_2022_1291_MOESM8_ESM.xls]

## Sheet: Midgut Microbiome
EC number	Enzymatic Activity	Hits	Family Distribution
1.1.3.13	alcohol oxidase	5	5 AA3
1.1.3.38	vanillyl-alcohol oxidase	31	31 AA4
1.1.3.7	aryl-alcohol oxidase	29	29 AA3
1.1.3.x	With oxygen as acceptor	38	38 AA7
1.1.99.18	cellobiose dehydrogenase (acceptor)	81	78 AA3	3 AA8
1.1.99.29	pyranose dehydrogenase (acceptor)	1	1 AA3
1.11.1.13	manganese peroxidase	79	79 AA2
1.11.1.14	lignin peroxidase	1	1 AA2
1.6.5.6	p-benzoquinone reductase (NADPH)	33	33 AA6
1.x.x.x	Oxidoreductases	13	3 AA9	10 AA10
1.x.x.x	Oxidoreductases	2	1 CBM5	1 CBM73
2.3.1.122	trehalose O-mycolyltransferase	4	4 CE1
2.4.1.1	glycogen phosphorylase	127	127 GT35
2.4.1.101	α-1,3-mannosyl-glycoprotein 2-β-N-acetylglucosaminyltransferase	2	2 GT13
2.4.1.109	dolichyl-phosphate-mannose—protein mannosyltransferase	3	3 GT39
2.4.1.11	glycogen(starch) synthase	20	3 GT3	17 GT5
2.4.1.117	dolichyl-phosphate β-glucosyltransferase	8	8 GT2
2.4.1.12	cellulose synthase (UDP-forming)	423	423 GT2
2.4.1.129	peptidoglycan glycosyltransferase	159	159 GT51
2.4.1.13	sucrose synthase	188	188 GT4
2.4.1.131	GDP-Man:Man3GlcNAc2-PP-dolichol α-1,2-mannosyltransferase	5	2 GT4	3 GT15
2.4.1.135	galactosylgalactosylxylosylprotein 3-β-glucuronosyltransferase	4	4 GT43
2.4.1.14	sucrose-phosphate synthase	17	17 GT4
2.4.1.142	chitobiosyldiphosphodolichol β-mannosyltransferase	2	2 GT33
2.4.1.143	α-1,6-mannosyl-glycoprotein 2-β-N-acetylglucosaminyltransferase	1	1 GT16
2.4.1.15	α,α-trehalose-phosphate synthase (UDP-forming)	100	100 GT20
2.4.1.152	4-galactosyl-N-acetylglucosaminide 3-α-L-fucosyltransferase	1	1 GT10
2.4.1.155	α-1,6-mannosyl-glycoprotein 6-β-N-acetylglucosaminyltransferase	1	1 GT18
2.4.1.157	1,2-diacylglycerol 3-glucosyltransferase	7	7 GT4
2.4.1.16	chitin synthase	4	4 GT2
2.4.1.17	glucuronosyltransferase	5	1 GT1	4 GT2
2.4.1.173	sterol 3β-glucosyltransferase	8	8 GT1
2.4.1.175	glucuronosyl-N-acetylgalactosaminyl-proteoglycan 4-β-N-acetylgalactosaminyltransferase	8	7 GT2	1 GT7
2.4.1.18	1,4-α-glucan branching enzyme	149	149 CBM48
2.4.1.18	1,4-α-glucan branching enzyme	240	224 GH13	16 GH57
2.4.1.182	lipid-A-disaccharide synthase	16	16 GT19
2.4.1.186	glycogenin glucosyltransferase	1	1 GT8
2.4.1.19	cyclomaltodextrin glucanotransferase	20	20 GH13
2.4.1.198	phosphatidylinositol N-acetylglucosaminyltransferase	1	1 GT4
2.4.1.20	cellobiose phosphorylase	12	12 GH94
2.4.1.21	starch synthase (glycosyl-transferring)	82	82 GT5
2.4.1.211	1,3-β-galactosyl-N-acetylhexosamine phosphorylase	1	1 GH112
2.4.1.213	glucosylglycerol-phosphate synthase	7	7 GT20
2.4.1.214	glycoprotein 3-α-L-fucosyltransferase	5	5 GT10
2.4.1.216	trehalose 6-phosphate phosphorylase	3	3 GH65
2.4.1.217	mannosyl-3-phosphoglycerate synthase	5	5 GT81
2.4.1.22	lactose synthase	3	3 GT7
2.4.1.221	peptide-O-fucosyltransferase	1	1 GT65
2.4.1.224	glucuronosyl-N-acetylglucosaminyl-proteoglycan 4-α-N-acetylglucosaminyltransferase	4	2 GT47	2 GT64
2.4.1.230	kojibiose phosphorylase	1	1 GH65
2.4.1.241	digalactosyldiacylglycerol synthase	4	4 GT28
2.4.1.242	NDP-glucose—starch glucosyltransferase	2	2 GT5
2.4.1.245	α,α-trehalose synthase	14	14 GT4
2.4.1.247	β-D-galactosyl-(1→4)-L-rhamnose phosphorylase	1	1 GH112
2.4.1.25	4-α-glucanotransferase	1	1 CBM20
2.4.1.25	4-α-glucanotransferase	63	61 GH77	2 GH133
2.4.1.251	GlcA-β-(1→2)-D-Man-α-(1→3)-D-Glc-β-(1→4)-D-Glc-α-1-diphospho-ditrans,octacis-undecaprenol 4-β-mannosyltransferase	6	6 GT94
2.4.1.252	GDP-mannose:cellobiosyl-diphosphopolyprenol α-mannosyltransferase	5	5 GT4
2.4.1.255	protein O-GlcNAc transferase	3	3 GT41
2.4.1.256	dolichyl-P-Glc:Glc2Man9GlcNAc2-PP-dolichol α-1,2-glucosyltransferase	1	1 GT59
2.4.1.257	GDP-Man:Man2GlcNAc2-PP-dolichol α-1,6-mannosyltransferase	3	3 GT4
2.4.1.258	dolichyl-P-Man:Man5GlcNAc2-PP-dolichol α-1,3-mannosyltransferase	1	1 GT58
2.4.1.260	dolichyl-P-Man:Man7GlcNAc2-PP-dolichol α-1,6-mannosyltransferase	1	1 GT22
2.4.1.279	nigerose phosphorylase	1	1 GH65
2.4.1.281	4-O-β-D-mannosyl-D-glucose phosphorylase	8	8 GH130
2.4.1.282	3-O-α-D-glucosyl-L-rhamnose phosphorylase	2	2 GH65
2.4.1.283	2-deoxystreptamine N-acetyl-D-glucosaminyltransferase	5	5 GT4
2.4.1.289	N-acetylglucosaminyl-diphospho-decaprenol L-rhamnosyltransferase	2	2 GT2
2.4.1.321	cellobionic acid phosphorylase	1	1 GH94
2.4.1.34	1,3-β-glucan synthase	4	4 GT2
2.4.1.4	amylosucrase	17	17 GH13
2.4.1.41	polypeptide N-acetylgalactosaminyltransferase	1	1 CBM13
2.4.1.41	polypeptide N-acetylgalactosaminyltransferase	28	28 GT27
2.4.1.44	lipopolysaccharide 3-α-galactosyltransferase	1	1 GT8
2.4.1.46	monogalactosyldiacylglycerol synthase	12	12 GT28
2.4.1.49	cellodextrin phosphorylase	4	4 GH94
2.4.1.56	lipopolysaccharide N-acetylglucosaminyltransferase	7	7 GT9
2.4.1.57	phosphatidylinositol α-mannosyltransferase	16	16 GT4
2.4.1.58	lipopolysaccharide glucosyltransferase I	1	1 GT8
2.4.1.64	α,α-trehalose phosphorylase	45	45 GH65
2.4.1.69	type 1 galactoside α-(1,2)-fucosyltransferase	18	3 GT2	15 GT11
2.4.1.7	sucrose phosphorylase	6	6 GH13
2.4.1.8	maltose phosphorylase	7	7 GH65
2.4.1.80	ceramide glucosyltransferase	2	2 GT21
2.4.1.83	dolichyl-phosphate β-D-mannosyltransferase	9	9 GT2
2.4.1.87	N-acetyllactosaminide 3-α-galactosyltransferase	1	1 GT6
2.4.1.x	Hexosyltransferases	1	1 CBM38
2.4.1.x	Hexosyltransferases	120	14 GH17	15 GH31	1 GH32	1 GH33	2 GH72	69 GH94	18 GH130
2.4.1.x	Hexosyltransferases	669	23 GT1	266 GT2	250 GT4	3 GT8	4 GT21	2 GT24	3 GT25	15 GT26	4 GT28	3 GT32	1 GT50	2 GT56	3 GT60	1 GT71	17 GT81	5 GT83	65 GT84	1 GT87	1 GT98
2.4.2.26	protein xylosyltransferase	1	1 GT14
2.4.2.43	lipid IVA 4-amino-4-deoxy-L-arabinosyltransferase	2	2 GT83
2.4.2.x	Pentosyltransferases	41	40 GT4	1 GT61
2.4.99.16	starch synthase (maltosyl-transferring)	84	84 GH13
2.4.99.18	dolichyl-diphosphooligosaccharide—protein glycotransferase	2	2 GT66
2.4.99.x	Transferring other glycosyl groups	41	1 GT0	4 GT9	35 GT30	1 GT99
2.4.x.x	Glycosyltransferases	1	1 GT1
3.1.1.11	pectinesterase	14	14 CE8
3.1.1.6	acetylesterase	6	2 CE1	4 CE3
3.1.1.72	acetylxylan esterase	145	29 CE1	4 CE2	13 CE3	36 CE4	4 CE5	11 CE6	46 CE7	2 CE12
3.1.1.73	feruloyl esterase	64	64 CE1
3.1.1.73	feruloyl esterase	2	2 GH10
3.1.1.74	cutinase	2	2 CE5
3.1.1.x	Carboxylic-ester hydrolases	13	1 CE1	5 CE12	7 CE15
3.2.1.1	α-amylase	175	3 CBM20	2 CBM25	20 CBM34	142 CBM41	8 CBM48
3.2.1.1	α-amylase	184	161 GH13	23 GH57
3.2.1.10	oligo-1,6-glucosidase	55	55 GH13
3.2.1.100	mannan 1,4-mannobiosidase	1	1 GH26
3.2.1.101	mannan endo-1,6-α-mannosidase	1	1 GH76
3.2.1.103	keratan-sulfate endo-1,4-β-galactosidase	9	9 GH16
3.2.1.106	mannosyl-oligosaccharide glucosidase	5	5 GH63
3.2.1.107	protein-glucosylgalactosylhydroxylysine glucosidase	1	1 GH65
3.2.1.109	endogalactosaminidase	28	28 GH114
3.2.1.11	dextranase	1	1 GH49
3.2.1.111	1,3-α-L-fucosidase	17	17 GH29
3.2.1.113	mannosyl-oligosaccharide 1,2-α-mannosidase	1	1 CBM32
3.2.1.113	mannosyl-oligosaccharide 1,2-α-mannosidase	23	1 GH38	7 GH47	15 GH92
3.2.1.114	mannosyl-oligosaccharide 1,3-1,6-α-mannosidase	4	4 GH38											CE7
3.2.1.122	maltose-6′-phosphate glucosidase	11	11 GH4
3.2.1.123	endoglycosylceramidase	11	11 GH5
3.2.1.130	glycoprotein endo-α-1,2-mannosidase	4	4 GH99
3.2.1.131	xylan α-1,2-glucuronosidase	24	1 GH67	23 GH115
3.2.1.132	chitosanase	16	11 GH3	5 GH8
3.2.1.133	glucan 1,4-α-maltohydrolase	9	9 CBM34
3.2.1.133	glucan 1,4-α-maltohydrolase	33	33 GH13
3.2.1.139	α-glucuronidase	33	33 GH67
3.2.1.14	chitinase	33	2 CBM2	20 CBM5	1 CBM14	1 CBM18	9 CBM73
3.2.1.14	chitinase	66	62 GH18	4 GH19
3.2.1.140	lacto-N-biosidase	2	2 GH20
3.2.1.141	4-α-D-{(1→4)-α-D-glucano}trehalose trehalohydrolase	13	13 CBM48
3.2.1.141	4-α-D-{(1→4)-α-D-glucano}trehalose trehalohydrolase	67	67 GH13
3.2.1.145	galactan 1,3-β-galactosidase	1	1 CBM13
3.2.1.145	galactan 1,3-β-galactosidase	4	4 GH43
3.2.1.15	endo-polygalacturonase	8	8 GH28
3.2.1.151	xyloglucan-specific endo-β-1,4-glucanase	9	9 CBM35
3.2.1.151	xyloglucan-specific endo-β-1,4-glucanase	42	2 GH26	40 GH74
3.2.1.153	fructan β-(2,1)-fructosidase	10	10 GH32
3.2.1.165	exo-1,4-β-D-glucosaminidase	3	3 CBM35
3.2.1.165	exo-1,4-β-D-glucosaminidase	1	1 GH9
3.2.1.169	protein O-GlcNAcase	4	4 GH84
3.2.1.17	lysozyme	14	2 CBM5	12 CBM50
3.2.1.17	lysozyme	57	4 GH19	35 GH23	6 GH24	5 GH25	6 GH73	1 GH108
3.2.1.170	mannosylglycerate hydrolase	2	2 GH63
3.2.1.173	rhamnogalacturonan galacturonohydrolase	4	4 GH28
3.2.1.176	cellulose 1,4-β-cellobiosidase (reducing end)	5	5 GH48
3.2.1.177	α-D-xyloside xylohydrolase	41	41 GH31
3.2.1.18	exo-α-sialidase	120	62 GH0	58 GH33
3.2.1.185	non-reducing end β-L-arabinofuranosidase	25	25 GH127
3.2.1.20	α-glucosidase	161	2 GH4	118 GH13	29 GH31	12 GH97
3.2.1.21	β-glucosidase	313	131 GH1	182 GH3
3.2.1.22	α-galactosidase	84	50 GH4	13 GH27	18 GH36	1 GH57	2 GH97
3.2.1.23	β-galactosidase	131	2 GH0	17 GH1	57 GH2	13 GH35	40 GH42	2 GH50
3.2.1.24	α-mannosidase	80	77 GH38	3 GH92
3.2.1.25	β-mannosidase	25	21 GH2	4 GH5
3.2.1.26	β-fructofuranosidase	7	7 CBM38
3.2.1.26	β-fructofuranosidase	30	30 GH32
3.2.1.28	α,α-trehalase	48	48 GH37
3.2.1.3	glucan 1,4-α-glucosidase	61	56 GH15	5 GH97
3.2.1.31	β-glucuronidase	12	6 GH2	6 GH79
3.2.1.35	hyaluronoglucosaminidase	2	2 GH16
3.2.1.37	xylan 1,4-β-xylosidase	272	55 GH3	12 GH5	22 GH39	160 GH43	1 GH52	22 GH120
3.2.1.38	β-D-fucosidase	1	1 GH30
3.2.1.39	glucan endo-1,3-β-D-glucosidase	60	52 GH16	1 GH64	6 GH81	1 GH128
3.2.1.39	glucan endo-1,3-β-D-glucosidase	17	5 CBM6	11 CBM13	1 CBM32
3.2.1.4	cellulase	29	1 CBM1	11 CBM2	2 CBM3	7 CBM5	1 CBM6	6 CBM30	1 CBM46
3.2.1.4	cellulase	168	85 GH5	21 GH6	13 GH8	32 GH9	4 GH12	3 GH26	3 GH44	2 GH45	5 GH51
3.2.1.40	α-L-rhamnosidase	23	23 CBM67
3.2.1.40	α-L-rhamnosidase	63	60 GH78	3 GH106
3.2.1.41	pullulanase	137	3 CBM41	133 CBM48	1 CBM68
3.2.1.41	pullulanase	66	66 GH13
3.2.1.45	glucosylceramidase	4	3 GH30	1 GH116
3.2.1.46	galactosylceramidase	3	3 GH59
3.2.1.49	α-N-acetylgalactosaminidase	10	9 GH109	1 GH129
3.2.1.51	α-L-fucosidase	27	27 GH29
3.2.1.52	β-N-acetylhexosaminidase	1	1 CBM32
3.2.1.52	β-N-acetylhexosaminidase	99	35 GH3	63 GH20	1 GH84
3.2.1.53	β-N-acetylgalactosaminidase	2	2 GH123
3.2.1.54	cyclomaltodextrinase	7	7 CBM34
3.2.1.54	cyclomaltodextrinase	22	22 GH13
3.2.1.55	non-reducing end α-L-arabinofuranosidase	12	12 CBM22
3.2.1.55	non-reducing end α-L-arabinofuranosidase	153	59 GH43	94 GH51
3.2.1.58	glucan 1,3-β-glucosidase	3	2 GH5	1 GH55
3.2.1.59	glucan endo-1,3-α-glucosidase	1	1 CBM24
3.2.1.59	glucan endo-1,3-α-glucosidase	3	1 GH71	2 GH87
3.2.1.6	endo-1,3(4)-β-glucanase	7	7 GH16
3.2.1.6	endo-1,3(4)-β-glucanase	1	1 CBM6
3.2.1.61	mycodextranase	1	1 GH87
3.2.1.63	1,2-α-L-fucosidase	3	3 GH29
3.2.1.65	levanase	4	4 CBM66
3.2.1.65	levanase	1	1 GH32
3.2.1.67	galacturonan 1,4-α-galacturonidase	2	2 GH28
3.2.1.68	isoamylase	73	73 CBM48
3.2.1.68	isoamylase	244	244 GH13
3.2.1.73	licheninase	12	12 GH16
3.2.1.74	glucan 1,4-β-glucosidase	6	4 GH3	2 GH5
3.2.1.75	glucan endo-1,6-β-glucosidase	3	1 GH5	2 GH30
3.2.1.78	mannan endo-1,4-β-mannosidase	1	1 AA10
3.2.1.78	mannan endo-1,4-β-mannosidase	10	1 CBM2	3 CBM10	5 CBM23	1 CBM35
3.2.1.78	mannan endo-1,4-β-mannosidase	47	24 GH5	22 GH26	1 GH113
3.2.1.8	endo-1,4-β-xylanase	131	10 CBM2	14 CBM4	16 CBM6	11 CBM9	72 CBM22	3 CBM35	5 CBM60
3.2.1.8	endo-1,4-β-xylanase	23	2 CE1	21 CE4
3.2.1.8	endo-1,4-β-xylanase	201	19 GH8	148 GH10	19 GH11	7 GH30	8 GH43
3.2.1.80	fructan β-fructosidase	9	9 CBM66
3.2.1.80	fructan β-fructosidase	19	19 GH32
3.2.1.85	6-phospho-β-galactosidase	2	2 GH1
3.2.1.86	6-phospho-β-glucosidase	84	54 GH1	30 GH4
3.2.1.88	non-reducing end β-L-arabinopyranosidase	7	7 GH27
3.2.1.89	arabinogalactan endo-β-1,4-galactanase	30	30 GH53
3.2.1.91	cellulose 1,4-β-cellobiosidase (non-reducing end)	9	2 GH5	7 GH6
3.2.1.93	α,α-phosphotrehalase	3	3 GH13
3.2.1.96	mannosyl-glycoprotein endo-β-N-acetylglucosaminidase	2	1 GH18	1 GH85
3.2.1.97	endo-α-N-acetylgalactosaminidase	1	1 CBM51
3.2.1.97	endo-α-N-acetylgalactosaminidase	1	1 GH101
3.2.1.98	glucan 1,4-α-maltohexaosidase	2	2 GH13
3.2.1.99	arabinan endo-1,5-α-L-arabinanase	35	35 GH43
3.2.1.x	Glycosidases, i.e. enzymes that hydrolyse O- and S-glycosyl compounds	48	2 CBM6	2 CBM12	1 CBM20	2 CBM32	7 CBM48	27 CBM50	5 CBM51	2 CBM62
3.2.1.x	Glycosidases, i.e. enzymes that hydrolyse O- and S-glycosyl compounds	294	6 GH1	1 GH2	29 GH3	17 GH5	34 GH10	7 GH13	5 GH15	11 GH16	4 GH18	1 GH19	1 GH26	2 GH30	13 GH43	3 GH48	2 GH55	7 GH57	9 GH73	19 GH88	18 GH92	36 GH95	3 GH102	34 GH103	6 GH105	1 GH115	1 GH117	4 GH121	17 GH125	3 GH130
3.5.1.25	N-acetylglucosamine-6-phosphate deacetylase	19	19 CE9
3.5.1.41	chitin deacetylase	12	12 CE4
3.5.1.80	N-acetylglucosamine-6-phosphate deacetylase	18	18 CE9
3.5.1.89	N-acetylglucosaminylphosphatidylinositol deacetylase	7	7 CE14
3.5.1.x	In linear amides	19	1 CE4	2 CE9	16 CE11
4.2.2.11	guluronate-specific alginate lyase	1	1 PL7
4.2.2.12	xanthan lyase	1	1 PL8
4.2.2.2	pectate lyase	1	1 CBM2
4.2.2.2	pectate lyase	1	1 CE8
4.2.2.2	pectate lyase	63	32 PL1	2 PL3	11 PL9	18 PL10
4.2.2.3	mannuronate-specific alginate lyase	8	5 PL6	2 PL7	1 PL14
4.2.2.8	heparin-sulfate lyase	3	3 PL12
4.2.2.9	pectate disaccharide-lyase	6	6 PL9
4.2.2.n1	Acting on polysaccharides	2	1 GH23	1 GH104
4.2.2.x	Acting on polysaccharides	36	6 PL1	2 PL6	23 PL11	4 PL15	1 PL17
5.4.99.11	isomaltulose synthase	5	5 GH13
5.4.99.15	(1→4)-α-D-glucan 1-α-D-glucosylmutase	50	50 GH13
5.4.99.16	maltose α-D-glucosyltransferase	107	107 GH13

## Sheet: Hindgut Microbiome
EC number	Enzymatic Activity	Hits	Family Distribution
1.1.3.13	alcohol oxidase	4	4 AA3
1.1.3.38	vanillyl-alcohol oxidase	23	23 AA4
1.1.3.7	aryl-alcohol oxidase	15	15 AA3
1.1.3.x	With oxygen as acceptor	24	24 AA7
1.1.99.18	cellobiose dehydrogenase (acceptor)	55	52 AA3	3 AA8
1.11.1.13	manganese peroxidase	52	52 AA2
1.11.1.14	lignin peroxidase	1	1 AA2
1.6.5.6	p-benzoquinone reductase (NADPH)	18	18 AA6
1.x.x.x	Oxidoreductases	17	2 AA9	15 AA10
1.x.x.x	Oxidoreductases	3	3 CBM5
2.3.1.122	trehalose O-mycolyltransferase	4	4 CE1
2.4.1.1	glycogen phosphorylase	715	715 GT35
2.4.1.109	dolichyl-phosphate-mannose—protein mannosyltransferase	1	1 GT39
2.4.1.11	glycogen(starch) synthase	117	2 GT3	115 GT5
2.4.1.115	anthocyanidin 3-O-glucosyltransferase	1	1 GT1
2.4.1.117	dolichyl-phosphate β-glucosyltransferase	8	8 GT2
2.4.1.12	cellulose synthase (UDP-forming)	1032	1032 GT2
2.4.1.129	peptidoglycan glycosyltransferase	216	216 GT51
2.4.1.13	sucrose synthase	399	399 GT4
2.4.1.131	GDP-Man:Man3GlcNAc2-PP-dolichol α-1,2-mannosyltransferase	4	2 GT4	2 GT15
2.4.1.135	galactosylgalactosylxylosylprotein 3-β-glucuronosyltransferase	1	1 GT43
2.4.1.14	sucrose-phosphate synthase	12	12 GT4
2.4.1.142	chitobiosyldiphosphodolichol β-mannosyltransferase	1	1 GT33
2.4.1.15	α,α-trehalose-phosphate synthase (UDP-forming)	67	67 GT20
2.4.1.152	4-galactosyl-N-acetylglucosaminide 3-α-L-fucosyltransferase	4	4 GT10
2.4.1.155	α-1,6-mannosyl-glycoprotein 6-β-N-acetylglucosaminyltransferase	1	1 GT18
2.4.1.157	1,2-diacylglycerol 3-glucosyltransferase	77	8 GT2	69 GT4
2.4.1.16	chitin synthase	2	2 GT2
2.4.1.161	oligosaccharide 4-α-D-glucosyltransferase	1	1 GH31
2.4.1.17	glucuronosyltransferase	13	13 GT2
2.4.1.173	sterol 3β-glucosyltransferase	9	9 GT1
2.4.1.175	glucuronosyl-N-acetylgalactosaminyl-proteoglycan 4-β-N-acetylgalactosaminyltransferase	18	17 GT2	1 GT7
2.4.1.18	1,4-α-glucan branching enzyme	498	498 CBM48
2.4.1.18	1,4-α-glucan branching enzyme	886	843 GH13	43 GH57
2.4.1.182	lipid-A-disaccharide synthase	31	31 GT19
2.4.1.186	glycogenin glucosyltransferase	1	1 GT8
2.4.1.19	cyclomaltodextrin glucanotransferase	34	34 GH13
2.4.1.198	phosphatidylinositol N-acetylglucosaminyltransferase	4	4 GT4
2.4.1.20	cellobiose phosphorylase	35	35 GH94
2.4.1.207	xyloglucan:xyloglucosyl transferase	4	4 GH16
2.4.1.21	starch synthase (glycosyl-transferring)	12	12 CBM53
2.4.1.21	starch synthase (glycosyl-transferring)	461	461 GT5
2.4.1.211	1,3-β-galactosyl-N-acetylhexosamine phosphorylase	42	42 GH112
2.4.1.213	glucosylglycerol-phosphate synthase	4	4 GT20
2.4.1.214	glycoprotein 3-α-L-fucosyltransferase	5	5 GT10
2.4.1.216	trehalose 6-phosphate phosphorylase	9	9 GH65
2.4.1.217	mannosyl-3-phosphoglycerate synthase	7	7 GT81
2.4.1.22	lactose synthase	1	1 GT7
2.4.1.224	glucuronosyl-N-acetylglucosaminyl-proteoglycan 4-α-N-acetylglucosaminyltransferase	1	1 GT64
2.4.1.230	kojibiose phosphorylase	20	20 GH65
2.4.1.231	α,α-trehalose phosphorylase (configuration-retaining)	1	1 GT4
2.4.1.241	digalactosyldiacylglycerol synthase	42	42 GT28
2.4.1.242	NDP-glucose—starch glucosyltransferase	2	2 GT5
2.4.1.245	α,α-trehalose synthase	15	15 GT4
2.4.1.247	β-D-galactosyl-(1→4)-L-rhamnose phosphorylase	57	57 GH112
2.4.1.248	cycloisomaltooligosaccharide glucanotransferase	1	1 GH66
2.4.1.25	4-α-glucanotransferase	3	2 CBM20	1 CBM48
2.4.1.25	4-α-glucanotransferase	451	450 GH77	1 GH133
2.4.1.251	GlcA-β-(1→2)-D-Man-α-(1→3)-D-Glc-β-(1→4)-D-Glc-α-1-diphospho-ditrans,octacis-undecaprenol 4-β-mannosyltransferase	4	4 GT94
2.4.1.252	GDP-mannose:cellobiosyl-diphosphopolyprenol α-mannosyltransferase	11	11 GT4
2.4.1.255	protein O-GlcNAc transferase	3	3 GT41
2.4.1.257	GDP-Man:Man2GlcNAc2-PP-dolichol α-1,6-mannosyltransferase	7	6 GT4	1 GT32
2.4.1.279	nigerose phosphorylase	23	23 GH65
2.4.1.281	4-O-β-D-mannosyl-D-glucose phosphorylase	63	63 GH130
2.4.1.282	3-O-α-D-glucosyl-L-rhamnose phosphorylase	28	28 GH65
2.4.1.283	2-deoxystreptamine N-acetyl-D-glucosaminyltransferase	12	12 GT4
2.4.1.289	N-acetylglucosaminyl-diphospho-decaprenol L-rhamnosyltransferase	9	9 GT2
2.4.1.31	laminaribiose phosphorylase	17	17 GH94
2.4.1.321	cellobionic acid phosphorylase	3	3 GH94
2.4.1.34	1,3-β-glucan synthase	5	5 GT2
2.4.1.4	amylosucrase	13	13 GH13
2.4.1.41	polypeptide N-acetylgalactosaminyltransferase	1	1 CBM13
2.4.1.41	polypeptide N-acetylgalactosaminyltransferase	187	187 GT27
2.4.1.44	lipopolysaccharide 3-α-galactosyltransferase	29	29 GT8
2.4.1.46	monogalactosyldiacylglycerol synthase	107	107 GT28
2.4.1.49	cellodextrin phosphorylase	9	9 GH94
2.4.1.56	lipopolysaccharide N-acetylglucosaminyltransferase	5	5 GT9
2.4.1.57	phosphatidylinositol α-mannosyltransferase	13	13 GT4
2.4.1.58	lipopolysaccharide glucosyltransferase I	1	1 GT8
2.4.1.64	α,α-trehalose phosphorylase	77	77 GH65
2.4.1.69	type 1 galactoside α-(1,2)-fucosyltransferase	216	148 GT2	68 GT11
2.4.1.7	sucrose phosphorylase	40	40 GH13
2.4.1.8	maltose phosphorylase	29	29 GH65
2.4.1.80	ceramide glucosyltransferase	2	1 GT0	1 GT21
2.4.1.83	dolichyl-phosphate β-D-mannosyltransferase	18	18 GT2
2.4.1.87	N-acetyllactosaminide 3-α-galactosyltransferase	3	3 GT6
2.4.1.91	flavonol 3-O-glucosyltransferase	1	1 GT1
2.4.1.x	Hexosyltransferases	3	3 CBM38
2.4.1.x	Hexosyltransferases	1	1 CE4
2.4.1.x	Hexosyltransferases	795	7 GH17	20 GH31	11 GH32	1 GH33	1 GH72	608 GH94	147 GH130
2.4.1.x	Hexosyltransferases	2607	21 GT1	1650 GT2	315 GT4	16 GT8	2 GT10	2 GT21	11 GT24	1 GT25	36 GT26	3 GT28	8 GT32	6 GT56	3 GT60	2 GT71	2 GT76	13 GT81	3 GT83	511 GT84	2 GT87
2.4.2.26	protein xylosyltransferase	1	1 GT14
2.4.2.38	glycoprotein 2-β-D-xylosyltransferase	1	1 GT61
2.4.2.43	lipid IVA 4-amino-4-deoxy-L-arabinosyltransferase	12	12 GT83
2.4.2.x	Pentosyltransferases	1	1 CBM22
2.4.2.x	Pentosyltransferases	41	37 GT4	4 GT8
2.4.99.16	starch synthase (maltosyl-transferring)	57	57 GH13
2.4.99.18	dolichyl-diphosphooligosaccharide—protein glycotransferase	3	3 GT66
2.4.99.4	β-galactoside α-2,3-sialyltransferase	1	1 GT42
2.4.99.x	Transferring other glycosyl groups	50	4 GT0	8 GT9	37 GT30	1 GT99
3.1.1.11	pectinesterase	26	26 CE8
3.1.1.6	acetylesterase	5	5 CE3
3.1.1.72	acetylxylan esterase	315	46 CE1	5 CE2	8 CE3	139 CE4	3 CE5	17 CE6	90 CE7	7 CE12
3.1.1.73	feruloyl esterase	85	85 CE1
3.1.1.73	feruloyl esterase	1	1 GH10
3.1.1.74	cutinase	1	1 CE5
3.1.1.x	Carboxylic-ester hydrolases	23	3 CE0	5 CE4	14 CE12	1 CE15
3.1.3.12	trehalose-phosphatase	1	1 GT20
3.2.1.1	α-amylase	556	4 CBM20	11 CBM25	253 CBM34	280 CBM41	8 CBM48
3.2.1.1	α-amylase	665	591 GH13	74 GH57
3.2.1.10	oligo-1,6-glucosidase	162	162 GH13
3.2.1.100	mannan 1,4-mannobiosidase	4	4 GH26
3.2.1.101	mannan endo-1,6-α-mannosidase	21	21 GH76
3.2.1.102	blood-group-substance endo-1,4-β-galactosidase	6	6 GH98
3.2.1.103	keratan-sulfate endo-1,4-β-galactosidase	14	14 GH16
3.2.1.106	mannosyl-oligosaccharide glucosidase	1	1 GH63
3.2.1.107	protein-glucosylgalactosylhydroxylysine glucosidase	1	1 GH65
3.2.1.109	endogalactosaminidase	22	22 GH114
3.2.1.11	dextranase	1	1 CBM61
3.2.1.11	dextranase	19	8 GH31	1 GH49	10 GH66
3.2.1.111	1,3-α-L-fucosidase	74	74 GH29
3.2.1.113	mannosyl-oligosaccharide 1,2-α-mannosidase	2	2 CBM32
3.2.1.113	mannosyl-oligosaccharide 1,2-α-mannosidase	84	16 GH38	7 GH47	61 GH92
3.2.1.114	mannosyl-oligosaccharide 1,3-1,6-α-mannosidase	1	1 GH38
3.2.1.122	maltose-6′-phosphate glucosidase	25	25 GH4
3.2.1.123	endoglycosylceramidase	34	34 GH5
3.2.1.130	glycoprotein endo-α-1,2-mannosidase	1	1 GH99
3.2.1.131	xylan α-1,2-glucuronosidase	109	17 GH67	92 GH115
3.2.1.132	chitosanase	22	17 GH3	5 GH8
3.2.1.133	glucan 1,4-α-maltohydrolase	6	6 CBM34
3.2.1.133	glucan 1,4-α-maltohydrolase	111	111 GH13
3.2.1.139	α-glucuronidase	104	1 GH4	103 GH67
3.2.1.14	chitinase	68	7 CBM2	22 CBM5	1 CBM12	1 CBM14	1 CBM18	16 CBM50	10 CBM54	10 CBM73
3.2.1.14	chitinase	277	270 GH18	7 GH19
3.2.1.140	lacto-N-biosidase	2	2 GH20
3.2.1.141	4-α-D-{(1→4)-α-D-glucano}trehalose trehalohydrolase	48	48 CBM48
3.2.1.141	4-α-D-{(1→4)-α-D-glucano}trehalose trehalohydrolase	49	49 GH13
3.2.1.145	galactan 1,3-β-galactosidase	4	4 CBM13
3.2.1.145	galactan 1,3-β-galactosidase	20	20 GH43
3.2.1.15	endo-polygalacturonase	39	39 GH28
3.2.1.151	xyloglucan-specific endo-β-1,4-glucanase	23	23 CBM35
3.2.1.151	xyloglucan-specific endo-β-1,4-glucanase	62	3 GH5	14 GH26	5 GH44	40 GH74
3.2.1.152	mannosylglycoprotein endo-β-mannosidase	16	16 GH2
3.2.1.153	fructan β-(2,1)-fructosidase	19	19 GH32
3.2.1.165	exo-1,4-β-D-glucosaminidase	2	2 CBM35
3.2.1.165	exo-1,4-β-D-glucosaminidase	1	1 GH9
3.2.1.169	protein O-GlcNAcase	2	2 GH84
3.2.1.17	lysozyme	66	1 CBM5	65 CBM50
3.2.1.17	lysozyme	100	5 GH0	3 GH19	1 GH22	33 GH23	14 GH24	36 GH25	7 GH73	1 GH108
3.2.1.170	mannosylglycerate hydrolase	2	2 GH63
3.2.1.172	unsaturated rhamnogalacturonyl hydrolase	9	9 GH105
3.2.1.173	rhamnogalacturonan galacturonohydrolase	30	30 GH28
3.2.1.176	cellulose 1,4-β-cellobiosidase (reducing end)	3	3 GH48
3.2.1.177	α-D-xyloside xylohydrolase	128	128 GH31
3.2.1.18	exo-α-sialidase	134	58 GH0	76 GH33
3.2.1.181	galactan endo-β-1,3-galactanase	5	5 GH16
3.2.1.185	non-reducing end β-L-arabinofuranosidase	177	177 GH127
3.2.1.2	β-amylase	16	16 GH14
3.2.1.20	α-glucosidase	285	14 GH4	112 GH13	117 GH31	42 GH97
3.2.1.21	β-glucosidase	1173	205 GH1	968 GH3
3.2.1.22	α-galactosidase	3	3 CBM6
3.2.1.22	α-galactosidase	588	366 GH4	36 GH27	6 GH31	132 GH36	1 GH57	47 GH97
3.2.1.23	β-galactosidase	821	1 GH0	21 GH1	549 GH2	49 GH35	185 GH42	12 GH50	4 GH59
3.2.1.24	α-mannosidase	328	302 GH38	26 GH92
3.2.1.25	β-mannosidase	96	92 GH2	4 GH5
3.2.1.26	β-fructofuranosidase	5	5 CBM38
3.2.1.26	β-fructofuranosidase	103	103 GH32
3.2.1.28	α,α-trehalase	57	20 GH37	37 GH65
3.2.1.3	glucan 1,4-α-glucosidase	72	63 GH15	9 GH97
3.2.1.31	β-glucuronidase	47	43 GH2	4 GH79
3.2.1.35	hyaluronoglucosaminidase	30	30 GH16
3.2.1.37	xylan 1,4-β-xylosidase	1058	245 GH3	9 GH5	13 GH30	88 GH39	609 GH43	8 GH52	86 GH120
3.2.1.38	β-D-fucosidase	11	11 GH30
3.2.1.39	glucan endo-1,3-β-D-glucosidase	122	117 GH16	4 GH81	1 GH128
3.2.1.39	glucan endo-1,3-β-D-glucosidase	31	1 CBM4	5 CBM6	9 CBM13	10 CBM32	3 CBM54	3 CBM56
3.2.1.4	cellulase	29	4 CBM2	7 CBM3	6 CBM5	1 CBM6	10 CBM30	1 CBM32
3.2.1.4	cellulase	349	268 GH5	13 GH6	10 GH8	39 GH9	4 GH12	3 GH26	3 GH44	2 GH45	7 GH51
3.2.1.40	α-L-rhamnosidase	126	126 CBM67
3.2.1.40	α-L-rhamnosidase	399	381 GH78	18 GH106
3.2.1.41	pullulanase	255	4 CBM41	250 CBM48	1 CBM68
3.2.1.41	pullulanase	278	272 GH13	6 GH57
3.2.1.45	glucosylceramidase	1	1 GH30
3.2.1.46	galactosylceramidase	7	7 GH59
3.2.1.49	α-N-acetylgalactosaminidase	64	62 GH109	2 GH129
3.2.1.50	α-N-acetylglucosaminidase	4	4 GH89
3.2.1.51	α-L-fucosidase	163	163 GH29
3.2.1.52	β-N-acetylhexosaminidase	2	2 CBM32
3.2.1.52	β-N-acetylhexosaminidase	266	67 GH3	195 GH20	4 GH84
3.2.1.53	β-N-acetylgalactosaminidase	26	26 GH123
3.2.1.54	cyclomaltodextrinase	13	13 CBM34
3.2.1.54	cyclomaltodextrinase	77	77 GH13
3.2.1.55	non-reducing end α-L-arabinofuranosidase	63	1 CBM6	62 CBM22
3.2.1.55	non-reducing end α-L-arabinofuranosidase	653	222 GH43	431 GH51
3.2.1.58	glucan 1,3-β-glucosidase	16	5 GH5	11 GH55
3.2.1.59	glucan endo-1,3-α-glucosidase	1	1 CBM35
3.2.1.59	glucan endo-1,3-α-glucosidase	2	2 GH87
3.2.1.6	endo-1,3(4)-β-glucanase	4	4 GH16
3.2.1.6	endo-1,3(4)-β-glucanase	2	2 CBM6
3.2.1.61	mycodextranase	9	9 GH87
3.2.1.63	1,2-α-L-fucosidase	23	18 GH29	5 GH95
3.2.1.65	levanase	5	5 CBM66
3.2.1.65	levanase	1	1 GH32
3.2.1.67	galacturonan 1,4-α-galacturonidase	3	3 GH28
3.2.1.68	isoamylase	49	49 CBM48
3.2.1.68	isoamylase	255	255 GH13
3.2.1.73	licheninase	58	58 GH16
3.2.1.74	glucan 1,4-β-glucosidase	2	2 GH3
3.2.1.75	glucan endo-1,6-β-glucosidase	18	1 GH5	17 GH30
3.2.1.78	mannan endo-1,4-β-mannosidase	2	2 AA10
3.2.1.78	mannan endo-1,4-β-mannosidase	4	1 CBM2	3 CBM23
3.2.1.78	mannan endo-1,4-β-mannosidase	134	69 GH5	56 GH26	9 GH113
3.2.1.8	endo-1,4-β-xylanase	305	7 CBM2	20 CBM4	20 CBM6	31 CBM9	224 CBM22	1 CBM35	1 CBM36	1 CBM60
3.2.1.8	endo-1,4-β-xylanase	106	45 CE1	61 CE4
3.2.1.8	endo-1,4-β-xylanase	771	4 GH5	99 GH8	494 GH10	97 GH11	62 GH30	15 GH43
3.2.1.80	fructan β-fructosidase	15	15 CBM66
3.2.1.80	fructan β-fructosidase	50	50 GH32
3.2.1.81	β-agarase	1	1 CBM13
3.2.1.81	β-agarase	2	2 GH50
3.2.1.85	6-phospho-β-galactosidase	8	8 GH1
3.2.1.86	6-phospho-β-glucosidase	195	98 GH1	97 GH4
3.2.1.88	non-reducing end β-L-arabinopyranosidase	52	52 GH27
3.2.1.89	arabinogalactan endo-β-1,4-galactanase	7	7 CBM61
3.2.1.89	arabinogalactan endo-β-1,4-galactanase	86	86 GH53
3.2.1.91	cellulose 1,4-β-cellobiosidase (non-reducing end)	12	5 GH5	7 GH6
3.2.1.93	α,α-phosphotrehalase	2	2 GH13
3.2.1.94	glucan 1,6-α-isomaltosidase	1	1 GH27
3.2.1.96	mannosyl-glycoprotein endo-β-N-acetylglucosaminidase	1	1 CBM32
3.2.1.96	mannosyl-glycoprotein endo-β-N-acetylglucosaminidase	9	3 GH18	6 GH85
3.2.1.97	endo-α-N-acetylgalactosaminidase	5	5 GH101
3.2.1.98	glucan 1,4-α-maltohexaosidase	5	5 GH13
3.2.1.99	arabinan endo-1,5-α-L-arabinanase	95	95 GH43
3.2.1.x	Glycosidases, i.e. enzymes that hydrolyse O- and S-glycosyl compounds	199	2 CBM5	1 CBM6	2 CBM12	7 CBM32	48 CBM48	124 CBM50	8 CBM51	2 CBM62	5 CBM65
3.2.1.x	Glycosidases, i.e. enzymes that hydrolyse O- and S-glycosyl compounds	1308	15 GH1	51 GH2	90 GH3	40 GH5	66 GH10	132 GH13	4 GH15	7 GH16	41 GH18	2 GH19	2 GH26	2 GH30	28 GH43	2 GH48	10 GH55	12 GH57	2 GH63	41 GH73	174 GH88	2 GH91	173 GH92	179 GH95	7 GH102	29 GH103	54 GH105	9 GH110	22 GH115	1 GH117	3 GH121	79 GH125	29 GH130
3.5.1.25	N-acetylglucosamine-6-phosphate deacetylase	52	52 CE9
3.5.1.41	chitin deacetylase	52	52 CE4
3.5.1.80	N-acetylglucosamine-6-phosphate deacetylase	12	12 CE9
3.5.1.89	N-acetylglucosaminylphosphatidylinositol deacetylase	9	9 CE14
3.5.1.x	In linear amides	63	17 CE4	22 CE9	24 CE11
3.x.x.x	Hydrolases	2	2 CE8
4.2.2.1	hyaluronate lyase	11	11 PL8
4.2.2.11	guluronate-specific alginate lyase	7	7 CBM13
4.2.2.12	xanthan lyase	34	34 PL8
4.2.2.13	exo-(1→4)-α-D-glucan lyase	1	1 GH31
4.2.2.2	pectate lyase	1	1 CBM13
4.2.2.2	pectate lyase	93	35 PL1	2 PL2	4 PL3	23 PL9	29 PL10
4.2.2.20	chondroitin-sulfate-ABC endolyase	4	4 PL8
4.2.2.3	mannuronate-specific alginate lyase	18	1 PL5	9 PL6	1 PL7	3 PL14	4 PL15
4.2.2.5	chondroitin AC lyase	5	5 PL8
4.2.2.6	oligogalacturonide lyase	1	1 PL22
4.2.2.7	heparin lyase	20	4 PL13	16 PL21
4.2.2.8	heparin-sulfate lyase	15	15 PL12
4.2.2.9	pectate disaccharide-lyase	7	7 PL9
4.2.2.n1	Acting on polysaccharides	5	5 CBM50
4.2.2.n1	Acting on polysaccharides	3	1 GH102	2 GH104
4.2.2.x	Acting on polysaccharides	76	4 PL1	7 PL6	48 PL11	11 PL15	6 PL17
5.4.99.11	isomaltulose synthase	7	7 GH13
5.4.99.15	(1→4)-α-D-glucan 1-α-D-glucosylmutase	28	28 GH13
5.4.99.16	maltose α-D-glucosyltransferase	66	66 GH13

## Sheet: Genome
EC number	Enzymatic Activity	Hits	Family Distribution
1.1.3.7	aryl-alcohol oxidase	1	1 AA3
1.1.99.18	cellobiose dehydrogenase (acceptor)	1	1 AA3
1.10.3.2	laccase	2	2 AA1
1.11.1.13	manganese peroxidase	1	1 AA2
2.4.1.1	glycogen phosphorylase	2	2 GT35
2.4.1.101	α-1,3-mannosyl-glycoprotein 2-β-N-acetylglucosaminyltransferase	1	1 GT13
2.4.1.109	dolichyl-phosphate-mannose—protein mannosyltransferase	2	2 GT39
2.4.1.11	glycogen(starch) synthase	1	1 GT3
2.4.1.117	dolichyl-phosphate β-glucosyltransferase	1	1 GT2
2.4.1.12	cellulose synthase (UDP-forming)	2	2 GT2
2.4.1.122	N-acetylgalactosaminide β-1,3-galactosyltransferase	1	1 GT31
2.4.1.131	GDP-Man:Man3GlcNAc2-PP-dolichol α-1,2-mannosyltransferase	1	1 GT4
2.4.1.135	galactosylgalactosylxylosylprotein 3-β-glucuronosyltransferase	3	3 GT43
2.4.1.142	chitobiosyldiphosphodolichol β-mannosyltransferase	1	1 GT33
2.4.1.143	α-1,6-mannosyl-glycoprotein 2-β-N-acetylglucosaminyltransferase	1	1 GT16
2.4.1.15	α,α-trehalose-phosphate synthase (UDP-forming)	2	2 GT20
2.4.1.16	chitin synthase	2	2 GT2
2.4.1.174	glucuronylgalactosylproteoglycan 4-β-N-acetylgalactosaminyltransferase	1	1 GT7
2.4.1.175	glucuronosyl-N-acetylgalactosaminyl-proteoglycan 4-β-N-acetylgalactosaminyltransferase	2	1 GT7	1 GT31
2.4.1.18	1,4-α-glucan branching enzyme	2	2 CBM48
2.4.1.18	1,4-α-glucan branching enzyme	2	2 GH13
2.4.1.186	glycogenin glucosyltransferase	1	1 GT8
2.4.1.198	phosphatidylinositol N-acetylglucosaminyltransferase	4	4 GT4
2.4.1.214	glycoprotein 3-α-L-fucosyltransferase	2	2 GT10
2.4.1.22	lactose synthase	2	2 GT7
2.4.1.224	glucuronosyl-N-acetylglucosaminyl-proteoglycan 4-α-N-acetylglucosaminyltransferase	5	3 GT47	2 GT64
2.4.1.25	4-α-glucanotransferase	1	1 GH133
2.4.1.255	protein O-GlcNAc transferase	2	2 GT61
2.4.1.256	dolichyl-P-Glc:Glc2Man9GlcNAc2-PP-dolichol α-1,2-glucosyltransferase	1	1 GT59
2.4.1.257	GDP-Man:Man2GlcNAc2-PP-dolichol α-1,6-mannosyltransferase	2	2 GT4
2.4.1.41	polypeptide N-acetylgalactosaminyltransferase	2	2 CBM13
2.4.1.41	polypeptide N-acetylgalactosaminyltransferase	14	14 GT27
2.4.1.68	glycoprotein 6-α-L-fucosyltransferase	2	2 GT23
2.4.1.80	ceramide glucosyltransferase	1	1 GT21
2.4.1.83	dolichyl-phosphate β-D-mannosyltransferase	1	1 GT2
2.4.1.x	Hexosyltransferases	11	2 GT7	1 GT22	4 GT31	1 GT50	1 GT68	2 GT90
2.4.2.26	protein xylosyltransferase	4	4 GT14
2.4.2.x	Pentosyltransferases	1	1 GT8
2.4.99.1	β-galactoside α-(2,6)-sialyltransferase	3	3 GT29
2.4.99.16	starch synthase (maltosyl-transferring)	1	1 GH13
2.4.99.18	dolichyl-diphosphooligosaccharide—protein glycotransferase	3	3 GT66
3.2.1.1	α-amylase	8	8 GH13
3.2.1.103	keratan-sulfate endo-1,4-β-galactosidase	1	1 GH16
3.2.1.106	mannosyl-oligosaccharide glucosidase	3	3 GH63
3.2.1.113	mannosyl-oligosaccharide 1,2-α-mannosidase	7	7 GH47
3.2.1.114	mannosyl-oligosaccharide 1,3-1,6-α-mannosidase	3	3 GH38
3.2.1.130	glycoprotein endo-α-1,2-mannosidase	1	1 GH99
3.2.1.14	chitinase	8	8 CBM14
3.2.1.14	chitinase	7	7 GH18
3.2.1.166	heparanase	4	4 GH79
3.2.1.169	protein O-GlcNAcase	1	1 GH84
3.2.1.17	lysozyme	1	1 GH23
3.2.1.20	α-glucosidase	4	4 GH31
3.2.1.21	β-glucosidase	5	5 GH1
3.2.1.22	α-galactosidase	2	2 GH27
3.2.1.23	β-galactosidase	1	1 GH35
3.2.1.24	α-mannosidase	4	4 GH38
3.2.1.25	β-mannosidase	1	1 GH2
3.2.1.28	α,α-trehalase	7	7 GH37
3.2.1.31	β-glucuronidase	1	1 GH2
3.2.1.35	hyaluronoglucosaminidase	1	1 GH56
3.2.1.39	glucan endo-1,3-β-D-glucosidase	2	2 GH16
3.2.1.4	cellulase	3	1 GH8	2 GH9
3.2.1.45	glucosylceramidase	2	1 GH30	1 GH116
3.2.1.51	α-L-fucosidase	4	4 GH29
3.2.1.52	β-N-acetylhexosaminidase	8	8 GH20
3.2.1.68	isoamylase	1	1 GH13
3.2.1.96	mannosyl-glycoprotein endo-β-N-acetylglucosaminidase	2	2 GH85
3.5.1.89	N-acetylglucosaminylphosphatidylinositol deacetylase	1	1 CE14
5.4.99.16	maltose α-D-glucosyltransferase	2	2 GH13

## Sheet: Transcriptome
EC number	Enzymatic Activity	Hits	Family Distribution
2.4.1.1	glycogen phosphorylase	1	1 GT35
2.4.1.101	α-1,3-mannosyl-glycoprotein 2-β-N-acetylglucosaminyltransferase	1	1 GT13
2.4.1.109	dolichyl-phosphate-mannose—protein mannosyltransferase	1	1 GT39
2.4.1.11	glycogen(starch) synthase	1	1 GT3
2.4.1.117	dolichyl-phosphate β-glucosyltransferase	1	1 GT2
2.4.1.131	GDP-Man:Man3GlcNAc2-PP-dolichol α-1,2-mannosyltransferase	1	1 GT4
2.4.1.135	galactosylgalactosylxylosylprotein 3-β-glucuronosyltransferase	1	1 GT43
2.4.1.142	chitobiosyldiphosphodolichol β-mannosyltransferase	1	1 GT33
2.4.1.143	α-1,6-mannosyl-glycoprotein 2-β-N-acetylglucosaminyltransferase	1	1 GT16
2.4.1.15	α,α-trehalose-phosphate synthase (UDP-forming)	1	1 GT20
2.4.1.174	glucuronylgalactosylproteoglycan 4-β-N-acetylgalactosaminyltransferase	1	1 GT7
2.4.1.175	glucuronosyl-N-acetylgalactosaminyl-proteoglycan 4-β-N-acetylgalactosaminyltransferase	2	1 GT7	1 GT31
2.4.1.18	1,4-α-glucan branching enzyme	1	1 CBM48
2.4.1.18	1,4-α-glucan branching enzyme	1	1 GH13
2.4.1.186	glycogenin glucosyltransferase	1	1 GT8
2.4.1.214	glycoprotein 3-α-L-fucosyltransferase	1	1 GT10
2.4.1.22	lactose synthase	1	1 GT7
2.4.1.224	glucuronosyl-N-acetylglucosaminyl-proteoglycan 4-α-N-acetylglucosaminyltransferase	3	2 GT47	1 GT64
2.4.1.25	4-α-glucanotransferase	1	1 GH133
2.4.1.255	protein O-GlcNAc transferase	1	1 GT61
2.4.1.256	dolichyl-P-Glc:Glc2Man9GlcNAc2-PP-dolichol α-1,2-glucosyltransferase	1	1 GT59
2.4.1.257	GDP-Man:Man2GlcNAc2-PP-dolichol α-1,6-mannosyltransferase	1	1 GT4
2.4.1.41	polypeptide N-acetylgalactosaminyltransferase	1	1 CBM13
2.4.1.41	polypeptide N-acetylgalactosaminyltransferase	5	5 GT27
2.4.1.68	glycoprotein 6-α-L-fucosyltransferase	2	2 GT23
2.4.1.83	dolichyl-phosphate β-D-mannosyltransferase	1	1 GT2
2.4.1.x	Hexosyltransferases	4	1 GT22	2 GT31	1 GT90
2.4.2.26	protein xylosyltransferase	1	1 GT14
2.4.2.x	Pentosyltransferases	1	1 GT8
2.4.99.18	dolichyl-diphosphooligosaccharide—protein glycotransferase	1	1 GT66
3.2.1.1	α-amylase	3	3 GH13
3.2.1.103	keratan-sulfate endo-1,4-β-galactosidase	1	1 GH16
3.2.1.106	mannosyl-oligosaccharide glucosidase	1	1 GH63
3.2.1.113	mannosyl-oligosaccharide 1,2-α-mannosidase	3	3 GH47
3.2.1.114	mannosyl-oligosaccharide 1,3-1,6-α-mannosidase	2	2 GH38
3.2.1.14	chitinase	1	1 GH18
3.2.1.166	heparanase	1	1 GH79
3.2.1.20	α-glucosidase	2	2 GH31
3.2.1.21	β-glucosidase	2	2 GH1
3.2.1.22	α-galactosidase	1	1 GH27
3.2.1.23	β-galactosidase	1	1 GH35
3.2.1.24	α-mannosidase	2	2 GH38
3.2.1.25	β-mannosidase	1	1 GH2
3.2.1.28	α,α-trehalase	2	2 GH37
3.2.1.31	β-glucuronidase	1	1 GH2
3.2.1.39	glucan endo-1,3-β-D-glucosidase	2	2 GH16
3.2.1.4	cellulase	1	1 GH9
3.2.1.45	glucosylceramidase	2	1 GH30	1 GH116
3.2.1.51	α-L-fucosidase	2	2 GH29
3.2.1.52	β-N-acetylhexosaminidase	4	4 GH20
3.2.1.96	mannosyl-glycoprotein endo-β-N-acetylglucosaminidase	1	1 GH85
