# Supplementary material for: Lignocellulose degradation in Protaetia brevitarsis larvae digestive tract: refining on a tightly designed microbial fermentation production line
Source: Microbiome. 2022 Jun 13;10:90. doi: 10.1186/s40168-022-01291-2 (PMC9195238; doi:10.1186/s40168-022-01291-2)
Supplement: Supplementary file 10 — Additional file 9: Table S8. Basic genome characteristics of 2,526 recovered genomic bins. [file 40168_2022_1291_MOESM9_ESM.xls]

## Sheet: Table S8
Bin ID	Completeness (%)	Contamination (%)	Genome size (bp)	No. Contigs	No. CDS	No. tRNA	No. rRNA	No. tmRNA	Relative abundance
									Midgut	Hindgut
Bin-12	0	0	51481	40	52	NA	NA	NA	3.28614	183.745
Bin-417	0	0	52312	12	61	NA	NA	NA	0.99467	53.5172
Bin-461	4.17	0	52855	37	59	NA	NA	NA	0	111.277
Bin-362	0	0	53082	34	54	NA	NA	NA	6.12994	5.00528
Bin-237	0	0	53351	37	54	NA	NA	NA	2.73962	38.6456
Bin-380	0	0	53723	43	39	NA	NA	NA	0.18092	132.633
Bin-507	0	0	54584	28	44	NA	NA	NA	1.91066	60.5778
Bin-433	0	0	56685	45	64	2	NA	NA	0	192.71
Bin-235	4.17	0	56751	29	49	NA	NA	NA	4.08575	172.403
Bin-471	12.16	0	59444	45	45	NA	NA	NA	0	152.768
Bin-408	0	0	61719	27	57	2	NA	NA	10.2067	55.4474
Bin-323	0	0	62857	11	94	NA	NA	NA	0	182.862
Bin-168	0	0	63031	45	63	NA	NA	NA	0.384973	1.66927
Bin-434	0	0	63420	34	57	1	NA	NA	0	54.5145
Bin-436	0	0	64319	53	70	NA	NA	NA	1.24092	89.1135
Bin-138	0	0	65653	40	69	NA	NA	NA	1.52319	8.94723
Bin-429	5.64	0	66212	43	63	NA	NA	NA	1.47847	327.504
Bin-464	5.17	0.86	67948	51	71	NA	NA	NA	0	191.712
Bin-26	0	0	69024	47	71	NA	NA	NA	0	37.1696
Bin-44	4.15	0	69131	53	67	2	NA	NA	4.88188	8.83385
Bin-84	0	0	69197	39	75	NA	NA	NA	16.9439	21.4217
Bin-151	0	0	75913	56	69	NA	NA	NA	2.54625	67.7067
Bin-389	4.95	0	75932	58	71	NA	NA	NA	3.28247	205.327
Bin-125	0	0	78948	51	76	NA	NA	NA	2.13706	173.258
Bin-36	0	0	79232	43	80	1	NA	NA	0	59.4642
Bin-509	3.19	0	79268	57	82	NA	NA	NA	0	106.425
Bin-480	0.31	0	81864	67	64	NA	NA	NA	217.076	720.827
Bin-497	5.45	0	82046	40	87	NA	NA	NA	4.11212	97.5489
Bin-185	0	0	82173	60	73	NA	NA	NA	0	17.7021
Bin-159	0	0	85660	17	69	1	NA	NA	0.74008	74.2866
Bin-163	0	0	89008	24	76	4	7	NA	86.0082	872.111
Bin-150	0	0	89205	41	96	NA	NA	NA	5.3893	219.178
Bin-513	0	0	91483	60	75	NA	NA	NA	0	149.241
Bin-505	0	0	92184	37	91	1	1	NA	380.948	343.247
Bin-435	3.61	0	92232	73	92	3	NA	NA	3.03824	227.708
Bin-9	0.16	0	92715	57	88	3	NA	NA	73.3286	319.82
Bin-256	0	0	94270	50	87	NA	NA	NA	0.79037	11.5935
Bin-373	0	0	95671	73	106	NA	NA	NA	3.64046	137.064
Bin-288	7.76	0	95940	65	102	NA	NA	NA	2.9508	173.598
Bin-412	12.93	2.59	98068	64	90	1	NA	NA	11.7398	281.95
Bin-302	0	0	98529	67	112	NA	NA	NA	98.0617	74.5952
Bin-479	0	0	98727	59	107	2	NA	NA	4.32667	88.512
Bin-314	1.18	0	99011	69	101	2	1	NA	279.103	113.577
Bin-454	1.72	1.72	99636	52	88	NA	NA	NA	0	9.74645
Bin-500	0	0	100051	75	90	NA	NA	NA	18.8635	5.36721
Bin-86	8.33	0	101323	57	86	NA	NA	NA	0.55369	166.49
Bin-51	4.39	0	101729	64	93	NA	NA	NA	4.07028	205.831
Bin-111	0	0	102568	86	106	3	1	NA	117.45	170.88
Bin-322	0	0	103767	75	90	1	NA	NA	1.43306	316.124
Bin-91	0	0	106519	89	115	NA	NA	NA	186.416	470.604
Bin-399	4.39	1.75	107544	83	109	NA	NA	NA	1.11651	49.4672
Bin-101	0	0	109418	83	132	NA	NA	NA	2.05265	25.564
Bin-390	2.63	0	111150	90	97	NA	NA	NA	0	59.4993
Bin-394	10.6	0.16	113520	24	109	NA	NA	NA	3.40446	356.554
Bin-116	5.88	2.19	114376	74	105	1	NA	NA	19.0838	223.977
Bin-64	0.86	0	117298	67	99	1	NA	NA	3.96787	220.099
Bin-284	0	0	120179	66	112	NA	NA	NA	0	19.1384
Bin-201	0	0	127361	96	106	NA	NA	NA	1.89051	20.6822
Bin-99	4.23	0	129292	94	122	NA	NA	NA	4.11185	19.1309
Bin-364	3.45	0	131016	44	104	2	NA	NA	0.0137932	160.351
Bin-75	0	0	131050	80	116	NA	NA	NA	5.75608	2845.14
Bin-34	0	0	131466	91	115	NA	NA	NA	0	246.988
Bin-245	6.19	1.72	133702	92	118	NA	NA	NA	1.26097	251.981
Bin-261	3.99	0	134333	32	121	5	NA	NA	0.926856	132.088
Bin-346	0.47	0	136225	97	187	2	NA	1	4.33603	3.97827
Bin-65	17.99	0	137830	62	118	2	NA	NA	0.666635	216.683
Bin-40	0	0	140814	43	157	NA	NA	NA	5.55999	417.192
Bin-203	16.91	0	146309	101	127	1	NA	NA	0.621304	218.147
Bin-341	9.95	3.11	147919	92	140	NA	NA	NA	1.17009	431.579
Bin-348	4.39	0	149266	113	140	5	NA	NA	37.2347	424.286
Bin-6	8.69	0.13	151514	76	141	NA	NA	NA	0.792936	134.201
Bin-493	17.26	4.08	151587	90	112	NA	NA	NA	1.37697	66.2383
Bin-35	7.76	0	151615	119	139	NA	NA	NA	4.37146	22.0327
Bin-282	20.49	0	152140	112	136	NA	NA	NA	1.51382	153.319
Bin-4	8.37	1.75	153418	99	144	1	NA	NA	0	69.8799
Bin-431	4.17	0	161284	90	124	NA	NA	NA	1.7764	15.4489
Bin-180	5.17	0	163574	72	120	NA	NA	NA	0.358441	87.8663
Bin-144	4.17	0	163926	110	155	6	NA	NA	0.593325	202.409
Bin-383	6.9	0	164895	112	122	NA	NA	NA	0	44.1089
Bin-290	4.17	0	165648	77	99	NA	NA	NA	10.8199	630.073
Bin-227	13.01	0	166100	90	172	1	NA	NA	0.348029	192.586
Bin-23	2.63	0	166129	101	162	4	NA	NA	0.165712	53.038
Bin-37	8.48	3.85	167541	93	186	5	1	NA	4.38005	154.493
Bin-405	0	0	167759	91	173	1	4	NA	1046.37	244.793
Bin-214	0	0	169343	116	143	1	NA	NA	2.15099	0.722003
Bin-420	11.4	7.31	169658	122	118	1	NA	NA	2.21599	214.998
Bin-512	3.45	0	171911	104	137	NA	NA	NA	0.333238	57.5345
Bin-8	12.41	0	172068	112	141	1	NA	NA	1.41757	393.878
Bin-359	2.19	0	172929	104	152	NA	NA	NA	0.283882	54.2812
Bin-20	4.17	0	176672	107	172	1	NA	NA	1.11077	269.199
Bin-465	8.62	0	177074	113	165	1	NA	NA	2.47912	6.11178
Bin-395	20.32	0	187581	119	186	2	NA	NA	0.130239	3.76431
Bin-424	3.45	0	192307	126	188	1	NA	NA	1.89721	7.46502
Bin-474	3.45	0	192387	152	167	2	NA	NA	62.8222	220.849
Bin-69	4.17	0	195236	70	154	1	NA	NA	0	3.83519
Bin-223	5.17	1.72	196315	135	173	2	NA	NA	1.88072	262.007
Bin-463	7.37	0	197485	119	198	NA	NA	NA	2.83795	33.5048
Bin-266	0	0	198937	117	168	1	NA	NA	0	21.544
Bin-240	5.21	0.73	199164	103	171	NA	1	1	0.124655	128.965
Bin-1855	0	0	200001	5	261	10	NA	NA	0.533125	120.537
Bin-906	0	0	200010	51	221	4	NA	NA	1.10067	206.335
Bin-1156	0.34	0	200018	58	254	NA	NA	NA	2.22257	345.891
Bin-1617	12.07	0	200387	65	200	1	NA	NA	2.19902	45.9774
Bin-1338	0	0	200833	51	191	NA	NA	NA	3.33526	109.135
Bin-1436	2.08	0	200998	40	199	13	NA	NA	7.0674	280.767
Bin-2343	10.34	0	201000	2	199	1	NA	NA	7.26773	787.57
Bin-2056	0	0	201188	43	230	NA	NA	NA	5.76017	2147.3
Bin-1806	0	0	201261	26	196	3	NA	NA	7145.43	1293.2
Bin-1104	0	0	201775	46	209	4	NA	NA	4.2199	128.636
Bin-896	0	0	202198	28	210	38	NA	1	2.20479	23.3899
Bin-2047	0	0	202247	6	243	NA	NA	NA	0	1.61354
Bin-1694	0	0	202831	20	192	2	NA	NA	0.693442	140.168
Bin-1810	0	0	203034	84	239	NA	NA	1	278.281	26.3612
Bin-2395	0.63	0	203149	23	226	NA	NA	NA	0	122.281
Bin-564	0	0	203865	48	202	3	NA	1	1.817	238.468
Bin-161	0	0	203882	118	230	6	NA	NA	0.241454	0.119044
Bin-1438	0	0	204483	24	175	NA	NA	NA	3.43014	189.056
Bin-1843	8.62	0	204510	59	194	3	NA	NA	1.1176	355.879
Bin-893	0	0	204858	41	230	6	NA	NA	2.86025	236.978
Bin-1070	0.78	0	205239	24	189	NA	NA	NA	1.66596	300.627
Bin-113	4.17	4.17	205854	162	180	1	NA	NA	1.97621	92.6431
Bin-2080	9.48	0	205867	66	186	NA	NA	NA	1.24038	87.949
Bin-1942	4.17	0	205869	28	198	NA	NA	NA	0.127357	0.299903
Bin-895	4.17	0	206036	98	221	2	NA	NA	53.081	14.2884
Bin-2298	17.54	0	206207	79	185	4	NA	NA	0	256.328
Bin-1478	0	0	206405	53	202	1	NA	NA	7.54222	166.306
Bin-134	14.26	0	206857	117	173	NA	NA	NA	3.14887	76.3562
Bin-664	0	0	207076	55	190	4	NA	NA	1.03401	115.749
Bin-445	12.17	0	207324	120	167	1	NA	NA	1.97446	137.329
Bin-803	10.18	0	207535	64	202	2	NA	NA	2.06187	114.184
Bin-861	0	0	207638	18	223	4	NA	1	5.64126	1492.58
Bin-1230	0.16	0	207646	1	229	3	NA	NA	0	0
Bin-1779	0	0	207739	3	282	30	NA	1	5.36316	7.75663
Bin-1240	0.86	0	208080	20	170	2	NA	NA	2.40924	565.383
Bin-1640	1.72	0	208448	61	210	6	NA	NA	1.72168	343.253
Bin-1201	0.34	0	208504	5	241	NA	NA	NA	20.0773	5474.19
Bin-130	0	0	208703	165	276	1	NA	NA	532.947	78.4734
Bin-745	0	0	208935	78	237	1	NA	NA	2.94796	118.162
Bin-1924	0	0	208992	55	228	1	NA	NA	1.4603	33.6086
Bin-1126	0	0	209479	45	220	5	NA	NA	0.833145	227.909
Bin-1922	0	0	209558	39	199	2	NA	NA	28.3593	969.936
Bin-1029	0	0	209787	30	162	1	NA	NA	0.249691	25.1074
Bin-1440	0	0	209863	77	212	3	NA	NA	0.402888	78.2933
Bin-2213	0.31	0	209950	59	206	1	NA	NA	0.285448	11.9913
Bin-813	9.65	0	210428	90	194	1	NA	NA	0.120584	144.01
Bin-357	0.88	0	210505	169	168	4	NA	NA	126.025	211.787
Bin-1859	0	0	210670	59	180	3	NA	1	0	38.2831
Bin-1087	0	0	211519	27	200	4	1	NA	2.02083	323.998
Bin-589	0	0	211754	24	358	23	NA	1	22.2611	601.978
Bin-1534	0	0	211842	4	182	NA	NA	NA	0.882045	3.89962
Bin-1386	0.16	0	211879	19	209	2	NA	NA	0.124588	291.053
Bin-1523	0	0	212082	26	320	13	NA	NA	0.498673	11.3598
Bin-1836	0	0	212094	35	202	2	NA	NA	100.112	25.2388
Bin-851	0	0	212551	52	247	5	NA	NA	0.770484	75.5147
Bin-2200	8.77	0	212637	79	182	1	NA	NA	1.94695	88.8495
Bin-511	14.78	2.41	212833	147	206	NA	NA	NA	1.07132	233.525
Bin-1061	0	0	213512	48	243	NA	NA	NA	0.525375	327.804
Bin-660	0	0	213558	25	176	NA	NA	NA	0.926013	183.528
Bin-1905	0	0	214038	13	234	NA	NA	1	1.71203	517.621
Bin-1984	0	0	214295	33	208	3	NA	NA	0.122016	0
Bin-2310	0.16	0	214300	40	215	NA	NA	NA	2.19524	172.541
Bin-2418	0	0	214397	18	246	4	NA	NA	2.24896	920.09
Bin-2000	0	0	214682	53	186	1	NA	NA	1.20203	168.3
Bin-562	4.17	0	214838	55	220	3	NA	NA	2.83865	103.37
Bin-1876	0.31	0	214868	47	212	2	NA	NA	2.90205	54.3172
Bin-1528	0	0	214892	51	204	1	NA	NA	4.31358	61.7727
Bin-704	0	0	215144	5	299	21	NA	NA	37.8434	358.29
Bin-450	6.03	0	215306	155	203	NA	NA	NA	0.224243	52.5477
Bin-2398	0	0	215393	64	219	NA	NA	NA	3.24017	258.004
Bin-1435	0	0	215562	22	396	17	NA	NA	0.692966	118.026
Bin-1515	0	0	215764	1	192	2	1	NA	0.248049	56.0975
Bin-2303	0	0	216282	41	170	1	NA	NA	1.12309	0
Bin-1123	0	0	216320	21	215	8	NA	NA	51126.4	5802.76
Bin-604	0	0	216848	46	380	4	NA	NA	0.996452	0.257641
Bin-968	1.73	1.08	217003	12	182	NA	NA	NA	1.54948	0.088771
Bin-2496	0.34	0	217803	13	241	NA	NA	NA	0.284206	96.249
Bin-573	0	0	217914	59	226	2	NA	NA	1.02264	47.97
Bin-1154	0	0	218120	59	221	1	NA	NA	4.53548	859.341
Bin-1262	0	0	218205	53	204	8	NA	NA	1.27398	240.964
Bin-917	0	0	218252	40	223	NA	1	NA	28.0812	802.629
Bin-619	0.16	0	218440	16	251	4	NA	NA	0	0
Bin-1307	0	0	218651	5	199	1	NA	NA	0	24.193
Bin-583	0	0	219114	45	221	2	NA	NA	6.16036	540.611
Bin-2382	0	0	219134	63	196	NA	NA	NA	0.897456	62.0888
Bin-1636	14.04	1.75	219890	77	201	3	NA	NA	1.06642	448.44
Bin-2342	0	0	220281	78	230	5	NA	NA	0.845709	78.1155
Bin-1673	0	0	220513	49	228	NA	NA	NA	7.05221	1091.9
Bin-129	13.79	1.72	220803	149	200	NA	NA	NA	0	82.9066
Bin-303	0	0	220811	143	222	1	NA	NA	0.85135	29.3013
Bin-1323	0	0	220954	45	266	16	NA	NA	0.939905	10.7476
Bin-1133	0	0	221009	32	237	1	NA	NA	3.21148	0.680825
Bin-636	4.17	0	221364	45	207	4	NA	NA	1.86212	0
Bin-697	0	0	221400	63	229	NA	NA	NA	2.2795	361.107
Bin-985	0	0	221954	49	226	2	NA	NA	14.5261	164.35
Bin-878	4.17	0	222150	70	208	2	NA	NA	2.07103	338.424
Bin-1564	0	0	222272	23	203	3	NA	NA	616.361	125.108
Bin-754	0	0	222412	75	386	NA	NA	NA	0.381717	0
Bin-1306	0.31	0	222419	5	239	NA	NA	NA	2.95795	198.001
Bin-1856	4.17	0	222754	43	218	NA	NA	NA	0.272455	2.70765
Bin-800	0	0	222965	47	223	3	NA	NA	2.52184	273.621
Bin-954	0	0	224447	53	231	4	NA	NA	1.88904	131.406
Bin-996	0	0	224463	2	195	5	NA	NA	145.431	24.2889
Bin-667	0	0	224534	31	161	NA	NA	NA	10.8448	124.914
Bin-2266	0	0	224705	59	228	2	NA	NA	1.72208	382.054
Bin-1801	0	0	225045	33	220	NA	NA	NA	29.1087	501.057
Bin-2043	0	0	225057	47	225	2	NA	NA	3.03518	168.195
Bin-517	0	0	225264	55	253	NA	NA	NA	1.52784	132.915
Bin-1125	3.91	0	225537	12	215	NA	NA	NA	1943.57	257.004
Bin-1274	14.26	0	225557	88	199	NA	NA	NA	0.747104	206.55
Bin-39	0	0	225674	127	236	3	NA	NA	6.30778	254.249
Bin-1586	0	0	226208	13	253	1	NA	NA	3.78063	846.74
Bin-294	5.75	0	227146	163	203	1	NA	NA	0.264484	207.019
Bin-2283	0	0	227180	26	250	30	NA	NA	16.0851	508.048
Bin-554	0	0	227761	60	239	NA	NA	NA	0.640443	50.9261
Bin-1062	0	0	227976	62	213	NA	NA	NA	5.30419	1965.55
Bin-870	0.31	0	228466	33	203	2	NA	NA	0	45.1536
Bin-1740	0	0	228761	18	283	1	NA	NA	1.83666	163.014
Bin-1192	0.86	0	229105	64	239	23	NA	NA	4.03124	153.002
Bin-1660	2.08	0	229336	64	247	5	NA	NA	7.83303	296.389
Bin-1342	0.31	0.16	229379	14	219	NA	NA	NA	0.406791	784.216
Bin-2239	0.31	0	230336	17	197	NA	NA	NA	1.11055	32.3396
Bin-1772	0	0	230460	17	403	24	NA	NA	0.918775	106.991
Bin-1756	0	0	230498	51	236	NA	NA	NA	23.3117	1573.79
Bin-930	2.59	0	230531	80	215	3	NA	NA	1.86227	135.785
Bin-1209	0.3	0	230703	29	192	NA	NA	NA	0.531315	0.245221
Bin-456	7.13	0	231106	174	270	1	NA	NA	573.082	56.2555
Bin-645	0	0	231245	34	272	12	NA	NA	4.68786	295.259
Bin-1723	4.17	0	231283	24	250	3	NA	NA	11.5795	85.7619
Bin-2296	0	0	231287	68	235	1	NA	NA	6.48372	0
Bin-1267	0.47	0	232306	32	233	1	NA	NA	1.24128	509.692
Bin-1111	0	0	232411	38	254	NA	NA	NA	2.92178	91.9617
Bin-1476	0.64	0.32	232443	47	223	1	NA	NA	1.24015	306.551
Bin-226	5.26	0	232473	135	185	1	NA	NA	1.0232	98.1031
Bin-983	0	0	232924	93	222	NA	NA	NA	1.03131	6.51396
Bin-1413	0	0	232982	43	202	NA	NA	NA	0.921925	108.227
Bin-1333	0	0	233190	44	256	NA	NA	NA	7.35368	2227.55
Bin-2315	13.79	0	233525	100	270	1	NA	NA	3.94376	135.167
Bin-1712	4.31	0	233575	92	216	5	NA	NA	3.33627	80.909
Bin-1981	6.9	0	233681	74	260	2	NA	NA	1.80842	58.8784
Bin-1969	0.34	0	233826	15	241	NA	NA	NA	0	6.78845
Bin-1725	0.34	0	234231	17	315	NA	NA	1	2.18535	546.711
Bin-495	0	0	234545	161	260	1	NA	NA	1.1404	31.7187
Bin-2076	0	0	234646	34	194	11	NA	NA	1.0851	22.6261
Bin-2454	0	0	234724	83	215	2	NA	NA	1.26299	83.1886
Bin-753	4.17	0	234785	21	204	1	NA	NA	1.3914	369.257
Bin-1039	1.25	0	234981	47	283	NA	NA	NA	1.73246	398.591
Bin-1634	0	0	235079	11	213	4	NA	NA	1.46924	68.7188
Bin-777	0	0	235237	105	252	1	NA	NA	3443.24	484.444
Bin-2444	0	0	235313	73	214	NA	NA	NA	17.297	5179.89
Bin-2339	0	0	235585	28	253	NA	NA	NA	1.52472	368.298
Bin-926	0.78	0	235806	12	214	NA	NA	NA	13.6999	1097.06
Bin-2206	4.17	0	235861	58	217	3	NA	NA	82.9286	19.4995
Bin-1909	0	0	236522	66	218	2	NA	NA	1.69938	168.847
Bin-1049	0	0	237075	17	324	NA	NA	NA	6.96009	2562.71
Bin-444	4.17	0	237090	181	218	2	NA	NA	21.2279	156.896
Bin-2011	0.16	0	237480	20	217	NA	NA	NA	2.08804	36.1256
Bin-16	16.38	0	237717	141	211	NA	NA	NA	0.719675	11.0574
Bin-473	0	0	237850	184	210	2	NA	NA	628.459	131.941
Bin-1130	0	0	237931	56	251	3	NA	NA	3.40928	136.291
Bin-1474	0.69	0	238054	2	285	NA	NA	NA	9.617	5598.47
Bin-1163	0.31	0	238112	12	227	NA	NA	NA	2.03075	97.7149
Bin-1005	0	0	238983	55	220	6	1	NA	3.90361	200.75
Bin-938	0	0	239392	43	197	2	NA	NA	13.6135	4.22614
Bin-941	11.21	0	239713	72	230	NA	NA	NA	3.47706	68.7854
Bin-763	0.31	0	240311	11	237	NA	NA	NA	0.110541	169.265
Bin-1419	0	0	240430	57	244	2	NA	NA	0.342305	309.468
Bin-1085	2.04	0	240449	13	254	NA	NA	NA	1.00424	646.213
Bin-1101	0	0	240507	66	371	2	NA	NA	0	0
Bin-1268	0	0	241065	63	283	6	NA	NA	6.54941	59.8605
Bin-1716	0	0	241403	47	263	1	NA	NA	2.74362	294.536
Bin-1141	0.34	0	241645	8	252	NA	NA	NA	1.98322	409.288
Bin-1875	0.31	0	242097	41	222	NA	NA	NA	0	53.8593
Bin-1749	12.07	0	242375	87	213	1	NA	NA	2.13071	185.252
Bin-1402	0	0	242437	19	277	19	NA	1	4.4717	931.536
Bin-1027	0	0	242911	14	291	3	NA	NA	2.87545	1127.7
Bin-947	0	0	243216	35	342	1	NA	NA	22.0273	10372.8
Bin-1298	17.8	2.03	243732	74	225	7	NA	NA	2.29294	262.25
Bin-2007	0	0	244118	26	210	NA	NA	NA	0.32351	376.448
Bin-249	6.27	0	244162	136	198	NA	NA	NA	189.211	36.7541
Bin-1407	0	0	244855	63	292	6	NA	NA	8.3596	211.004
Bin-1453	0.31	0	244961	12	251	1	NA	NA	0.108387	56.2021
Bin-2097	4.08	0	245051	48	268	NA	NA	NA	1.83356	191.96
Bin-1309	0.31	0	245179	6	321	9	NA	1	4.2039	104.841
Bin-714	0.78	0	245357	54	186	3	NA	NA	42.4474	278.717
Bin-922	0	0	245359	72	236	1	1	NA	0.596889	28.2162
Bin-873	0	0	245405	58	226	4	1	NA	0.592875	1.2077
Bin-1526	0	0	245503	46	213	4	NA	NA	12.7629	322.498
Bin-1022	0	0	245538	56	287	NA	NA	NA	2.09749	37.374
Bin-2525	18.4	0	245555	74	255	6	NA	NA	6.50312	77.776
Bin-1867	0.58	0	245793	36	237	2	NA	NA	7.79382	348.929
Bin-1121	0	0	246014	36	133	2	NA	NA	3.29871	57.4023
Bin-1542	0	0	246214	68	223	4	NA	NA	0.556372	70.9002
Bin-1381	4.17	0	246462	58	237	6	NA	NA	0.54323	176.748
Bin-1841	0	0	247426	32	257	NA	NA	NA	0.318115	0.230963
Bin-2109	0	0	247451	29	218	2	NA	NA	5.02161	391.006
Bin-1365	0	0	248074	16	296	10	NA	NA	8.29497	576.748
Bin-1866	0.16	0	248369	24	235	1	NA	NA	0.460064	232.395
Bin-2032	0	0	248550	64	266	2	NA	NA	0.587258	120.701
Bin-1574	0	0	248714	21	416	2	NA	NA	23.6933	2.65369
Bin-2233	0	0	248762	62	219	5	NA	NA	1.79672	406.318
Bin-1221	0.16	0	248885	13	230	NA	NA	NA	0.53312	81.326
Bin-2075	0	0	248989	59	246	2	NA	NA	1.24467	218.287
Bin-1055	0	0	249148	60	231	4	NA	NA	0.690861	202.417
Bin-2405	0	0	249726	27	241	2	NA	NA	0.667552	53.2137
Bin-2169	6.25	0	250193	93	250	2	NA	NA	1.56048	85.0981
Bin-2257	0	0	250372	2	232	4	NA	1	1263.51	562.08
Bin-1590	1.25	0	250719	60	205	2	1	NA	1.40747	83.8806
Bin-580	0	0	251331	51	258	NA	NA	NA	0.855649	60.5277
Bin-1959	0	0	251433	107	273	3	NA	NA	2.90514	3.51508
Bin-2428	0	0	251864	44	262	NA	NA	NA	0.758891	81.2498
Bin-1992	0	0	252344	41	249	NA	NA	NA	2.31131	97.4352
Bin-2487	0	0	252449	67	234	1	NA	NA	6.38801	0.670702
Bin-1833	6.9	0	252630	105	237	NA	NA	NA	1.62799	36.4312
Bin-1576	0	0	252711	55	399	NA	NA	NA	881.998	154.502
Bin-1370	0	0	252937	42	233	7	NA	NA	6.31492	259.396
Bin-1908	0	0	253524	57	268	1	NA	NA	0.208323	27.6187
Bin-1364	0	0	253545	55	248	2	NA	NA	9.56928	185.573
Bin-2194	0.31	0	253577	4	233	NA	NA	NA	4.51846	789.891
Bin-1486	1.72	0	253750	84	230	7	NA	NA	2.27659	152.766
Bin-1747	4.17	4.17	253763	50	245	2	NA	NA	0	0.146267
Bin-1918	8.19	1.75	253811	83	256	4	NA	NA	119.348	30.6448
Bin-1865	0	0	254358	80	260	1	NA	NA	0.502	62.5314
Bin-1347	0	0	254467	30	166	NA	NA	NA	3.71864	142.094
Bin-1730	0.31	0	255005	17	252	3	NA	NA	5.32516	235.091
Bin-1719	1.73	0	255252	17	241	1	NA	NA	0.55337	0
Bin-835	0	0	255273	45	240	8	NA	NA	14.8974	3.91926
Bin-677	0	0	255283	4	215	1	NA	NA	0.731935	26.9363
Bin-820	19.68	0	255508	96	211	NA	NA	NA	0.099077	2.78463
Bin-1042	0	0	256405	73	226	4	NA	NA	0.900505	116.13
Bin-1452	0	0	256617	34	159	2	NA	NA	2.15261	11.0648
Bin-1906	3.27	0	256832	20	249	5	NA	NA	9.39042	579.869
Bin-1681	7.31	0	256848	74	265	12	1	NA	0.389401	82.7214
Bin-243	0	0	256878	192	247	2	NA	NA	7.31987	226.053
Bin-2253	1.89	0	257880	61	302	1	NA	NA	2.6041	56.8957
Bin-1442	0	0	258013	16	268	1	NA	NA	9.56145	3420.01
Bin-939	0	0	258079	63	260	2	NA	NA	3.56597	60.8464
Bin-1509	0	0	258132	56	244	2	NA	NA	1.23783	160.613
Bin-1653	0	0	258519	81	229	2	NA	NA	4138.65	537.88
Bin-1881	0	0	258741	7	506	34	NA	1	24.5391	1349.26
Bin-1844	0	0	259323	92	206	NA	NA	NA	88.21	381.659
Bin-2514	0	0	259589	63	292	4	NA	NA	7.23456	1120.02
Bin-669	0	0	259942	85	198	3	1	NA	14.0255	174.378
Bin-285	4.17	0	260430	140	220	NA	NA	NA	1.52063	4.71758
Bin-951	0.78	0	260453	24	312	NA	NA	NA	0.101278	154.67
Bin-1284	0.31	0.16	260540	50	254	NA	NA	NA	2.26189	394.516
Bin-1033	0.16	0	260708	8	260	4	NA	NA	79.4558	8854.26
Bin-963	0	0	260965	79	210	NA	NA	NA	308.166	458.463
Bin-1567	0	0	261552	1	262	NA	NA	NA	0.758328	75.574
Bin-1068	14.18	0	262224	87	252	3	NA	NA	6.11677	125.703
Bin-1538	1.12	0	262231	78	265	11	NA	1	0	3.51931
Bin-1760	0	0	262314	12	283	2	NA	1	3.14613	42.8082
Bin-1964	0.94	0.31	262610	43	265	NA	NA	NA	0.894784	384.401
Bin-720	0	0	262720	51	289	NA	NA	NA	4.82178	482.898
Bin-675	0	0	263292	10	266	2	NA	NA	0.774483	7.24008
Bin-2384	0.16	0	263464	8	239	NA	NA	NA	2.42562	517.937
Bin-2144	0	0	264308	52	221	5	NA	NA	6.67384	142.923
Bin-553	0	0	264439	34	240	NA	NA	NA	0	0.144069
Bin-622	0.78	0	264646	80	275	4	NA	NA	0.311628	27.4797
Bin-1868	0.78	0.31	264676	62	162	NA	NA	NA	3.87257	37.7087
Bin-2036	2.83	0	265039	95	286	1	NA	NA	2.17037	0.273576
Bin-1786	0	0	265081	3	392	5	NA	1	0	0
Bin-498	9.04	1.75	265257	196	283	3	1	NA	626.649	49.5292
Bin-337	0	0	265682	205	282	12	NA	NA	1.89661	170.273
Bin-1705	0.31	0.16	266024	6	239	3	NA	NA	10.8896	670.197
Bin-1743	0.07	0	266043	9	266	2	NA	NA	3.56779	2840.05
Bin-1074	0	0	266468	86	272	2	1	NA	1.20613	231.536
Bin-577	7.99	0.31	267386	91	263	NA	NA	NA	2.87799	819.343
Bin-1714	0	0	267512	59	258	5	NA	NA	939.596	190.356
Bin-1315	4.39	0	267619	87	279	NA	NA	NA	1.36339	32.3109
Bin-2322	20.18	0	267877	59	243	10	NA	1	0.415814	388.817
Bin-1183	0	0	268212	41	213	1	NA	NA	16.4078	2.46291
Bin-1025	0	0	268347	71	231	3	NA	NA	7.97985	179.42
Bin-2029	4.31	0	268519	42	241	2	1	NA	16.8932	648.807
Bin-651	5.9	1.75	268590	75	261	1	NA	NA	2.3518	100.704
Bin-1048	0	0	268761	71	260	6	NA	NA	0.990659	187.248
Bin-1884	0	0	269059	75	269	1	NA	NA	0.89068	149.658
Bin-2295	6	0	269076	106	240	5	NA	NA	0.53514	231.969
Bin-1807	10.53	0	269882	96	234	11	NA	NA	0.228889	200.433
Bin-2045	5.17	0.86	269912	87	240	1	NA	NA	2.36665	22.3658
Bin-967	0	0	269912	81	267	NA	NA	NA	0.316085	126.328
Bin-289	2.39	0	270189	224	227	NA	NA	NA	1.08574	1.35885
Bin-1726	22.25	1.53	270408	95	255	4	NA	NA	0.595003	230.044
Bin-540	0	0	271262	65	290	5	NA	NA	6.58638	749.039
Bin-24	6.97	0.47	271500	81	224	1	NA	NA	18.7055	119.038
Bin-1974	0	0	272160	42	198	1	NA	NA	158.746	1782.88
Bin-1077	1.47	0	272270	30	424	9	NA	NA	14.5789	93.9965
Bin-857	0	0	272576	44	329	7	NA	NA	17.4367	739.383
Bin-1903	0	0	272845	29	316	3	1	NA	2.54887	557.032
Bin-1501	0.63	0	272887	2	292	NA	NA	1	19.5871	4955.2
Bin-1863	0	0	272994	79	311	5	NA	NA	1.12536	96.9791
Bin-1247	0	0	273230	91	467	NA	NA	NA	50718.2	8296.22
Bin-1357	1.72	0	273559	64	281	NA	NA	NA	3.4443	0.475522
Bin-2103	0.34	0	273788	41	350	1	NA	1	2.96192	815.205
Bin-1758	0	0	274040	12	225	3	NA	NA	1.63163	11.8682
Bin-1188	0.16	0	274468	29	240	2	NA	NA	1.91439	441.578
Bin-329	0	0	274607	194	256	4	NA	NA	2.94494	212.198
Bin-716	0	0	275107	78	285	2	1	NA	3.68659	154.024
Bin-1503	0	0	275244	27	291	18	NA	NA	72.9332	205.02
Bin-1444	0	0	275529	1	332	34	NA	1	0	0
Bin-1481	0.31	0.16	275658	4	249	3	NA	NA	12.2638	383.478
Bin-2010	0	0	275838	43	325	NA	NA	NA	1471.43	334.894
Bin-1615	14.66	2.59	276298	120	263	1	NA	NA	0	166.82
Bin-1454	10.11	0	276525	103	255	1	NA	NA	1.12975	20.5297
Bin-772	0.16	0	276743	19	255	NA	NA	NA	0.956645	174.038
Bin-570	0	0	277038	72	256	3	NA	NA	1.09278	235.253
Bin-276	0	0	278084	200	263	2	NA	NA	7.03169	85.0862
Bin-2137	0	0	278625	67	251	3	NA	NA	2.72925	120.154
Bin-169	5.26	0	279002	190	252	2	NA	NA	0.650432	121.389
Bin-1234	0	0	279244	14	339	6	NA	1	0.918918	524.012
Bin-1002	8.05	0.67	279276	2	233	NA	NA	NA	5.00801	5581.08
Bin-1784	0	0	279569	35	325	25	NA	NA	0	1.87759
Bin-759	0	0	281425	65	266	NA	NA	NA	0.18366	0.131192
Bin-1971	0	0	281640	49	256	NA	NA	NA	1.11053	0.400902
Bin-1210	0	0	281641	8	292	5	NA	1	17.3788	1582.21
Bin-2394	0.31	0.16	281706	31	246	NA	NA	1	1.49428	320.517
Bin-608	0	0	282018	96	289	4	NA	NA	8.0022	139.445
Bin-2220	0	0	282146	124	282	2	NA	NA	338.76	178.445
Bin-1864	0	0	282165	112	273	4	NA	NA	477.011	119.773
Bin-1185	0.63	0	282274	4	291	2	NA	1	0	3.80687
Bin-1158	0	0	282453	73	254	4	NA	NA	1.53561	562.827
Bin-1254	0	0	282517	27	362	NA	NA	NA	16.8796	2039.91
Bin-1734	3.13	0	283027	47	315	34	NA	1	7.48412	3.32147
Bin-883	0.63	0	283145	26	290	NA	NA	NA	2.36042	612.475
Bin-1770	0	0	283259	52	406	6	NA	NA	25.5318	4.76112
Bin-2	13.69	2.1	284411	195	303	4	NA	NA	6.9379	58.1439
Bin-858	0	0	284499	21	267	NA	NA	NA	3.65015	650.871
Bin-1015	13.16	0	284701	108	259	3	NA	NA	0.21887	61.1615
Bin-210	18.42	7.89	284869	210	271	1	NA	NA	21.049	224.897
Bin-1702	0.63	0.47	284881	19	293	7	NA	NA	7.83049	118.62
Bin-1040	0	0	285127	53	258	7	NA	NA	4.27945	390.137
Bin-1777	0	0	285516	7	334	6	NA	NA	8.36848	1813.34
Bin-1017	0	0	285882	8	361	3	NA	1	1.17994	484.929
Bin-1416	0	0	285914	47	279	6	NA	NA	0.182537	0.65659
Bin-2433	7.27	0	286336	91	237	3	NA	NA	1.10185	61.2828
Bin-1218	0	0	286364	90	295	3	NA	NA	15.9709	3.17569
Bin-2201	0	0	286591	18	276	NA	NA	NA	0.215742	30.9411
Bin-2064	1.72	0	286595	42	291	1	NA	1	4.35659	498.86
Bin-1150	0	0	286737	52	256	3	NA	NA	0.423783	126.71
Bin-976	8.62	0	286775	72	238	5	NA	NA	2.99702	87.775
Bin-1765	0	0	287104	70	349	1	NA	NA	164.718	25.3331
Bin-805	5.22	0	287281	118	263	NA	NA	NA	17.9375	296.136
Bin-2152	15.52	0	287340	96	258	3	NA	NA	0.640155	43.9282
Bin-1344	35.92	0	287441	45	285	21	1	NA	71.843	701.042
Bin-1606	0	0	287479	68	311	9	1	NA	12.5247	218.887
Bin-1666	0.47	0	287777	5	321	1	NA	1	1.9466	750.829
Bin-1973	0	0	287988	13	359	25	NA	NA	11.7401	891.247
Bin-1228	2.19	0	288394	81	245	3	NA	NA	0.355853	77.3572
Bin-2214	0	0	288536	7	451	29	2	NA	5506.7	848.412
Bin-1895	4.17	0	288614	109	270	3	NA	NA	0.369067	78.9073
Bin-2098	0	0	289009	85	299	7	NA	NA	10.0527	206.938
Bin-839	0.78	0.16	289357	65	298	NA	NA	NA	1.0729	302.74
Bin-1880	0	0	292120	50	380	31	NA	NA	2.08525	16.5033
Bin-1232	0.31	0.16	292282	14	261	NA	NA	NA	2.08948	551.425
Bin-1006	0	0	292606	61	234	1	NA	NA	2.74761	51.3449
Bin-15	18.97	5.86	295224	163	264	1	NA	NA	6.08165	259.337
Bin-228	15.91	0	296410	146	304	7	NA	NA	10.5856	155.156
Bin-934	0	0	296748	49	278	7	NA	1	0.718345	80.047
Bin-2314	11.21	0	296831	98	263	1	NA	NA	1.54514	697.128
Bin-1657	0	0	296897	50	273	1	NA	NA	2.70382	589.806
Bin-550	0	0	297694	69	531	4	NA	1	0.289376	0.504155
Bin-1860	0	0	297996	75	281	2	NA	NA	2.05058	282.397
Bin-1096	20.65	0	300030	107	271	3	NA	NA	1.1568	65.3426
Bin-318	0	0	300571	214	290	3	NA	NA	652.487	4.87101
Bin-1409	0	0	301089	68	354	8	1	1	2.29112	127.466
Bin-326	14.04	0	301348	168	268	NA	NA	NA	1.29703	12.8392
Bin-634	6.25	0	301506	122	282	7	NA	NA	1.98374	89.2892
Bin-1857	0	0	301636	26	170	3	NA	NA	2.33165	94.4571
Bin-1170	0	0	301657	17	352	26	NA	NA	4.92302	158.714
Bin-1524	0	0	302148	91	311	25	NA	NA	3.53172	122.867
Bin-1955	0.94	0	302162	5	302	1	NA	1	0.412041	110.617
Bin-1300	0	0	302388	88	316	1	NA	NA	1.2145	108.246
Bin-2030	0	0	302623	42	409	2	NA	NA	25.895	2350.19
Bin-1426	4.17	0	302781	58	233	NA	NA	NA	71.3208	561.929
Bin-770	14.19	0	303222	102	291	3	NA	NA	0.452043	18.9125
Bin-1117	8.62	0	303293	13	229	3	NA	NA	5.11034	3119.44
Bin-514	0	0	303660	52	289	NA	NA	NA	2.22203	53.8387
Bin-918	19.12	0	303841	120	324	1	1	NA	3.46217	219.633
Bin-1837	0	0	304701	80	327	3	NA	NA	1.60631	195.057
Bin-1109	0	0	305028	109	315	2	NA	NA	28.1137	6.78938
Bin-2397	34.21	0	305625	108	342	3	NA	NA	0.720069	275.149
Bin-1208	0.47	0	306313	1	325	NA	NA	NA	7.44608	3017.84
Bin-2093	10.34	0	306367	143	359	1	NA	NA	3300.07	604.251
Bin-1612	0	0	306525	83	226	3	NA	NA	0	16.3009
Bin-2143	3.45	0	307019	88	306	6	NA	NA	3.3122	43.3687
Bin-972	12.64	0	307179	128	355	4	NA	NA	25.2045	4.32766
Bin-1144	5.21	0	308294	80	285	7	1	NA	1.74003	88.611
Bin-950	0	0	308688	62	285	5	NA	NA	8.53132	135.223
Bin-1910	1.04	0	309727	82	343	6	NA	NA	1.00989	56.4411
Bin-1870	0	0	311283	71	332	2	NA	NA	5.37778	1264.39
Bin-1297	0	0	312497	22	350	30	NA	NA	26.3871	1853.6
Bin-1215	15.52	0	312601	107	345	4	NA	NA	0.550673	80.1137
Bin-404	21.05	15.07	312675	208	321	NA	NA	1	1.1339	31.8377
Bin-1651	0.34	0	313610	63	332	2	NA	NA	0.668597	194.445
Bin-1510	0.63	0	313685	118	312	7	NA	NA	2.734	99.2689
Bin-708	0	0	313969	98	308	2	1	1	1.35513	36.5927
Bin-1464	1.88	0	315129	74	346	5	NA	NA	1.33865	298.619
Bin-100	24.14	2.59	316285	224	345	NA	NA	NA	0.978127	39.9714
Bin-1245	2.04	0	316637	65	267	2	NA	NA	3.89793	94.5065
Bin-912	2.59	0	316732	68	319	9	1	NA	2.23088	0.437596
Bin-2290	0	0	316985	64	299	1	NA	NA	14.7469	3.01072
Bin-1394	0	0	317003	36	333	2	NA	NA	11.1672	11219.9
Bin-1355	18.18	0.56	317555	110	319	6	NA	NA	2.3478	180.182
Bin-335	7.02	0.88	318584	220	323	1	NA	NA	0.294436	45.1979
Bin-544	20.72	0.7	318632	131	291	3	1	NA	0.117482	137.942
Bin-794	1.72	0	318679	87	311	1	NA	1	0.591036	0.754964
Bin-1748	27.59	0	318798	50	279	3	NA	NA	0.0819325	0.828964
Bin-2375	0.47	0	319052	29	389	NA	NA	NA	0	8.12605
Bin-2014	0	0	319309	91	340	5	NA	NA	7.86693	1297.74
Bin-2492	0	0	319797	101	384	4	NA	NA	1.224	1.08925
Bin-1280	0	0	320092	66	271	3	NA	NA	8.46437	99.1442
Bin-1214	0.46	0.46	320475	15	323	1	NA	NA	5.85e-06	51.7657
Bin-1819	0.63	0	321147	8	300	1	NA	1	2.40568	590.291
Bin-2120	0	0	321193	79	350	21	NA	NA	0.160542	0.464386
Bin-1187	0.88	0	321633	21	274	2	NA	NA	6.89255	6699.49
Bin-2520	0	0	322270	96	355	2	NA	NA	1048.79	162.519
Bin-1900	0	0	322845	93	287	1	NA	NA	0.449886	0.228652
Bin-1398	0	0	324844	40	341	NA	NA	NA	3.49819	74.2388
Bin-1889	0	0	326460	108	316	2	NA	NA	3.35378	150.512
Bin-1620	3.62	0	328299	54	288	9	NA	NA	15.555	1252.76
Bin-2236	11.21	0	328325	123	297	NA	NA	1	5.25703	80.99
Bin-1805	2.3	0	328819	38	409	NA	NA	NA	5.27866	2.84569
Bin-414	28.07	5.9	330022	176	293	NA	NA	NA	0.425071	118.346
Bin-783	0	0	330154	72	316	1	NA	NA	0.601705	180.155
Bin-734	0	0	331493	67	297	5	NA	1	12.5071	573.896
Bin-432	17.57	7.41	332426	219	350	2	NA	NA	1.8618	100.379
Bin-1802	12.2	1.75	332877	117	282	1	NA	NA	1.01161	38.1147
Bin-1781	0	0	333977	87	325	3	NA	NA	7.99144	243.901
Bin-993	0.88	0	334172	148	395	2	NA	NA	2.75179	96.3028
Bin-524	3.1	0	334218	85	331	4	NA	NA	2.30666	813.231
Bin-1823	0	0	334398	6	484	39	NA	1	1.62137	42.079
Bin-2243	12.5	0	334821	124	355	8	NA	NA	0.831659	23.5506
Bin-403	15.52	1.72	336103	222	384	1	NA	NA	2.55224	76.148
Bin-430	17.03	0.06	336490	145	319	1	NA	NA	1.31508	241.697
Bin-1835	1.75	0	338585	21	316	7	NA	NA	0.744483	774.624
Bin-2132	0	0	339420	26	409	21	NA	NA	16.9915	4.79003
Bin-2087	0	0	339787	68	312	3	NA	NA	7.59694	369.153
Bin-324	6.03	0.86	340486	249	249	1	NA	1	65.7742	151.796
Bin-1129	0	0	341647	96	289	8	NA	NA	1.35164	254.29
Bin-761	0	0	341882	73	357	7	NA	NA	1.51497	40.4304
Bin-1832	0	0	342206	15	380	31	NA	1	8.12712	278.791
Bin-1930	11.21	0	342375	107	325	2	NA	NA	2.48625	187.734
Bin-2280	0	0	342668	71	367	1	NA	NA	2.29867	32.2436
Bin-215	2.18	0	342785	46	308	4	2	NA	15.7292	330.925
Bin-2141	4.17	0	343076	41	382	17	NA	NA	5.7905	4.34761
Bin-2107	0	0	344589	54	370	7	NA	NA	8091.45	1255.19
Bin-2121	0	0	345660	12	319	2	NA	NA	2753.16	731.18
Bin-2091	0	0	346294	126	375	4	2	NA	1.07371	71.858
Bin-375	8.62	0	346462	247	409	7	NA	NA	157.655	25.6514
Bin-286	15.5	3.59	346619	218	292	1	NA	NA	0.211401	34.4641
Bin-175	15.82	3.56	347091	233	318	10	1	NA	1.56693	81.2321
Bin-2325	2.19	1.72	347185	104	303	2	1	NA	0.752495	36.1744
Bin-812	0.52	0	347245	54	389	NA	NA	1	1.05916	310.763
Bin-1547	0	0	349418	44	439	24	NA	NA	2.85344	68.8734
Bin-905	4.17	0	349972	132	401	3	NA	NA	17.2639	3.43038
Bin-614	0	0	350387	13	388	11	NA	NA	50.1039	649.404
Bin-2017	14.89	2.51	350582	74	304	3	NA	NA	459.993	3439.43
Bin-1495	4.48	0	350830	94	376	2	NA	NA	0.732485	95.0944
Bin-1168	0	0	351287	87	316	1	NA	NA	1.24746	72.255
Bin-1445	0	0	351396	67	601	2	NA	NA	1299.8	175.861
Bin-849	0	0	351798	8	418	29	NA	NA	1.04345	53.8287
Bin-265	22.25	5.26	352655	198	336	1	NA	NA	3.30771	63.2586
Bin-657	0	0	352660	60	246	NA	NA	NA	29.3668	253.21
Bin-840	7.31	0	353312	64	341	3	NA	NA	3.63383	4.92986
Bin-549	0	0	353954	117	377	4	NA	NA	1.25845	41.1033
Bin-1769	4.24	0	354724	141	265	NA	NA	NA	1.42246	2.45648
Bin-1517	0	0	355323	84	398	9	NA	NA	5.67216	412.371
Bin-1960	8.62	0	357151	186	369	10	NA	NA	136.953	20.6453
Bin-2240	0	0	359432	121	294	3	NA	NA	0.353966	44.8474
Bin-72	14.35	5.42	359636	114	313	NA	NA	NA	1.96331	300.39
Bin-2119	5.52	0	360166	133	379	4	NA	NA	4.92306	196.031
Bin-2129	11.21	0	361358	169	419	6	NA	NA	23.1031	4.24343
Bin-1301	0	0	361799	4	435	28	NA	NA	2.16369	515.846
Bin-935	1.72	0	362330	21	320	NA	NA	NA	1.50212	419.421
Bin-281	12.5	4.17	362533	220	416	NA	NA	NA	4.5927	100.538
Bin-1825	0	0	363909	132	411	8	NA	1	0.789595	0.249585
Bin-743	0	0	364885	70	666	13	NA	NA	0	1.28912
Bin-563	24.14	0	365041	107	358	4	NA	NA	1.12632	195.619
Bin-1587	0	0	366454	2	294	5	NA	NA	3.81528	900.375
Bin-845	0	0	367678	66	368	4	NA	NA	5.80782	2351.34
Bin-1205	5.26	0	367799	92	365	4	NA	NA	127.762	36.1767
Bin-2429	16.67	0	368322	143	341	NA	NA	NA	4.68205	166.928
Bin-478	14.19	0	368667	184	325	1	NA	NA	0.775169	145.45
Bin-188	6.74	1.88	369013	257	308	2	NA	NA	19.9933	73.9851
Bin-2417	21.3	0	369183	153	334	2	NA	NA	3.48778	69.1409
Bin-1593	6.03	1.72	371754	70	351	4	NA	NA	1.74376	241.135
Bin-437	5.17	0	372563	246	307	11	NA	NA	250.389	327.584
Bin-2389	0	0	372715	128	346	3	NA	NA	0.897045	258.275
Bin-262	17.54	5.26	373997	240	333	2	NA	NA	2.89878	128.545
Bin-1708	39.47	1.75	375331	25	340	18	NA	NA	1.90569	0.558891
Bin-1385	4.31	0	375333	118	361	1	NA	NA	0.982081	23.3205
Bin-1933	37.67	1.75	376596	100	359	7	1	NA	3.78611	315.573
Bin-1146	9.54	0	376993	139	305	1	NA	NA	0.987622	143.076
Bin-814	19.99	0.84	377412	106	351	12	1	NA	2.00957	162.231
Bin-107	24.16	0	377918	194	325	1	NA	NA	0.0710725	9.87733
Bin-2297	0	0	377919	123	301	4	NA	NA	0.651915	53.932
Bin-1883	42.13	2.14	378017	86	376	17	NA	NA	60.0156	107.11
Bin-17	21.85	0.64	378656	228	377	NA	NA	NA	1.81367	43.4402
Bin-535	22.73	0.11	378797	131	385	11	NA	NA	0.424868	84.9684
Bin-2062	15.25	0	380094	4	415	6	NA	1	0.234832	0.930052
Bin-275	8.45	0.27	380096	161	384	4	5	NA	686.755	6409.49
Bin-1106	0	0	380449	73	359	2	NA	NA	512.289	144.219
Bin-1755	0	0	381773	30	576	17	NA	NA	1.09805	39.1903
Bin-1403	0	0	382631	70	368	5	NA	NA	4.41441	0.763395
Bin-1735	0	0	383138	87	358	15	NA	NA	2.90234	225.911
Bin-1879	5.31	0	384032	45	354	11	NA	NA	12.6364	1281.51
Bin-1894	10.17	0	385286	135	391	8	NA	NA	2.4759	149.671
Bin-218	23.76	3.79	386501	256	334	NA	NA	NA	1.73935	239.325
Bin-1535	0	0	386976	104	348	19	NA	NA	0.681361	1.02063
Bin-1701	7.02	0	387843	163	326	NA	NA	NA	1.01838	119.511
Bin-2051	16.31	0.36	387856	161	341	6	NA	NA	1.3195	270.839
Bin-1375	1.72	0	389112	64	432	4	NA	1	0	14.7398
Bin-1818	0	0	389679	75	379	6	NA	NA	1.68326	0.472718
Bin-197	17.22	2.79	392120	249	305	1	NA	NA	0.521127	35.6855
Bin-2508	0	0	392148	122	447	5	NA	NA	295.618	57.056
Bin-1166	2.83	0	393002	8	449	1	NA	NA	3794.12	703.268
Bin-2019	12.3	0.31	395466	113	378	2	NA	NA	1.41362	388.436
Bin-1116	0	0	395795	14	396	51	NA	2	1.05257	0.0487735
Bin-212	19.31	4.31	396388	281	375	6	NA	NA	0.701078	30.4415
Bin-2399	2.43	0	396997	62	322	NA	NA	NA	664.59	101.908
Bin-1597	14.43	0.85	398753	178	380	4	NA	1	8351.02	1641.19
Bin-339	27.67	0	399327	256	393	NA	NA	NA	0.732708	56.3407
Bin-1540	3.67	0	400007	1	683	29	NA	NA	0	0
Bin-731	0	0	400412	86	430	5	2	NA	36317.4	5487.73
Bin-1275	2.08	0	401080	154	384	3	NA	NA	0.555285	5.22745
Bin-1328	0.94	0.63	401221	105	412	NA	NA	NA	0.299161	440.046
Bin-998	1.1	0	401511	94	450	NA	NA	NA	4.0843	479.399
Bin-2018	7.02	0	401769	114	281	6	NA	NA	1.18508	223.481
Bin-371	0.63	0	403703	143	360	3	NA	NA	4.07683	143.615
Bin-529	0.5	0	405047	81	314	NA	NA	NA	1057.33	184.298
Bin-578	1.75	0	405662	101	356	1	NA	NA	0.783333	0.819476
Bin-1373	0	0	407592	36	359	NA	NA	NA	3282.47	1323.57
Bin-2479	5.42	0	407933	165	335	2	NA	NA	0.980709	126.422
Bin-92	11.77	1.25	408956	303	395	NA	NA	NA	0.43803	27.9295
Bin-1316	13.79	0	410593	4	324	8	2	NA	2.31872	1.31473
Bin-1581	6.03	0	411166	126	401	6	NA	NA	2.22556	79.1497
Bin-1354	0	0	411323	53	429	12	NA	1	0	0.231411
Bin-492	37.59	12.76	411529	281	440	10	NA	1	2.02264	131.376
Bin-1951	6.13	0	412357	150	430	8	NA	NA	6191.81	985.925
Bin-2033	11.21	0	412597	116	370	8	NA	NA	16.0938	109.175
Bin-10	11.21	0	412728	192	408	11	NA	NA	2.09828	41.7645
Bin-1124	13.79	0	413463	139	408	4	1	NA	8.61386	5.14123
Bin-2094	0	0	414611	46	510	43	NA	1	37.2379	2396
Bin-2262	27.66	0.86	417690	157	408	6	NA	NA	1.4506	20.9178
Bin-1627	0	0	417747	77	797	1	NA	NA	1.35357	0.134136
Bin-787	15.99	0	417999	174	390	7	NA	NA	2.06344	59.5593
Bin-154	24.8	0	418788	260	424	NA	NA	NA	4.14499	79.9464
Bin-426	28.07	3.51	422672	287	421	3	NA	NA	3.63537	96.8929
Bin-2102	19.54	0	423700	175	412	2	NA	NA	3.3012	19.0708
Bin-1898	0.94	0.94	424174	39	472	NA	NA	NA	2.89738	734.952
Bin-642	12.93	0	424579	84	343	4	NA	NA	13939.5	2540.05
Bin-76	10.69	0	425795	309	429	4	NA	NA	1.14374	20.1888
Bin-2074	0	0	426487	130	315	NA	NA	NA	0.192132	0.261044
Bin-2481	0	0	426568	129	736	4	NA	NA	0.0611935	0.432291
Bin-271	21.78	0	427432	144	334	1	NA	NA	0.347864	181.861
Bin-162	15.79	0	428868	136	372	2	NA	NA	0.335687	84.7861
Bin-2462	0	0	429430	89	437	18	NA	NA	29.3166	1722.88
Bin-1848	53.59	3.85	429444	116	416	10	NA	NA	1.30652	401.346
Bin-307	9.66	0	429453	282	443	NA	NA	NA	59.5367	12.7854
Bin-1066	4.17	0	431372	205	428	26	NA	NA	891.755	157.974
Bin-105	43.74	3.45	432585	173	379	2	NA	NA	1.97941	355.812
Bin-148	0	0	436121	181	464	9	NA	NA	875.443	135.981
Bin-717	2.12	0	436610	56	553	2	NA	NA	8.64838	1.08436
Bin-942	0	0	442080	109	467	3	1	NA	4.81092	111.752
Bin-785	0	0	442877	51	474	13	NA	NA	109.13	4497.7
Bin-674	0	0	445404	35	472	2	NA	NA	0.711665	141.165
Bin-1105	8.93	0	448235	143	446	29	NA	NA	14.9175	287.724
Bin-1393	42.96	2.75	449371	51	424	21	NA	NA	94.7293	1219.78
Bin-14	26.61	0.67	450213	264	425	3	NA	NA	1.71484	13.6372
Bin-1314	16.3	0.47	451149	161	414	3	NA	NA	1.42567	272.629
Bin-472	20.57	4.31	451533	205	408	1	NA	NA	0.596831	138.432
Bin-1713	33.91	0	455401	141	448	18	NA	NA	0.112153	10.7254
Bin-781	0	0	455581	103	433	3	NA	NA	0.945591	0.499246
Bin-1862	29.56	0.94	459764	160	468	4	NA	NA	1.47497	66.5105
Bin-616	23.35	0	459774	160	413	11	NA	NA	0.792252	101.649
Bin-2001	8.33	0	460154	186	483	5	NA	NA	4418.9	844.634
Bin-1532	0	0	460865	111	415	10	1	NA	4.40343	133.964
Bin-1757	0	0	461316	59	855	37	NA	NA	1.07997	3.40359
Bin-1742	12.38	0.16	464580	139	430	2	NA	NA	1.94578	326.808
Bin-887	27.73	0.67	465130	171	469	5	NA	NA	0.563466	267.645
Bin-2020	8.23	0	465613	189	464	NA	NA	NA	33.8869	325.702
Bin-1536	0	0	467110	22	421	NA	NA	NA	0.0611945	247.789
Bin-901	0	0	468838	155	429	2	NA	NA	1.84083	95.1261
Bin-1972	19.78	0	470442	197	507	11	NA	NA	1353.99	184.795
Bin-655	5.26	0	470900	95	491	7	NA	1	7.84705	2.41465
Bin-2026	0.69	0	475649	97	700	18	3	NA	1084.04	99.1226
Bin-195	0	0	476169	214	493	23	NA	NA	0.268677	0.948658
Bin-231	39.05	1.75	478546	127	473	6	2	1	0.590081	112.725
Bin-301	4.37	0.34	479369	310	537	5	NA	NA	3.87001	8.38542
Bin-2035	11.96	0.22	479979	74	469	14	1	NA	4.90706	533.189
Bin-1463	0	0	480438	132	344	3	NA	NA	0.267095	19.7201
Bin-1016	0.78	0	481414	32	588	5	NA	NA	1.94222	733.353
Bin-1014	3.76	0	481849	196	470	14	1	NA	2.25835	37.9368
Bin-1498	16.67	0	482246	165	516	NA	NA	NA	0.281107	45.5486
Bin-804	38.63	1.71	482470	117	504	22	1	NA	893.037	90.648
Bin-2318	18.61	0	482541	168	431	7	2	NA	0.456263	19.9142
Bin-1572	0	0	483449	127	541	31	NA	NA	17.785	9.28751
Bin-2122	0	0	484697	84	503	4	NA	NA	0.455429	15.3476
Bin-571	2.9	0	485200	149	467	2	NA	NA	0.779179	0.496708
Bin-921	0.47	0	486168	25	489	21	NA	1	1.80009	530.113
Bin-1762	39.37	0.71	487373	179	495	8	NA	NA	4.18655	161.639
Bin-2396	0	0	488846	111	517	3	NA	NA	7.52308	1050.48
Bin-446	22.19	1.55	489198	304	499	5	1	NA	616.293	2.09391
Bin-2106	0	0	490093	126	365	9	2	NA	0.386445	30.3545
Bin-1414	0.36	0.07	490563	187	440	2	NA	NA	19.4911	263.858
Bin-808	0	0	490853	123	453	2	NA	NA	2.56646	156.381
Bin-2124	44.13	1.12	491980	139	532	22	NA	NA	688.935	125.444
Bin-2005	18.42	0	492789	163	430	NA	NA	NA	1.9784	8.02508
Bin-117	6.14	0	493049	345	496	7	NA	NA	383.876	116.79
Bin-2146	31.21	2.82	493211	159	479	14	NA	NA	0.534027	116.538
Bin-916	0	0	493556	90	580	28	NA	NA	13.135	22.736
Bin-258	10.74	0	493723	154	499	9	2	NA	21.8062	5.87012
Bin-87	16.11	1.75	495446	187	491	8	NA	NA	0.148393	127.209
Bin-295	12.93	0	495678	239	486	4	NA	NA	2.07021	291.591
Bin-349	18.1	0.86	496793	215	528	9	NA	NA	2.67135	144.743
Bin-1471	23.83	1.72	498130	163	422	11	NA	NA	2.12828	611.305
Bin-1173	1.6	0	502144	14	418	1	NA	NA	0.374735	500.432
Bin-248	0	0	502312	271	379	5	NA	NA	19.0755	60.1412
Bin-1337	14.67	0	507066	211	554	10	NA	NA	55.3583	8.96638
Bin-331	18.57	10.34	507750	301	468	NA	NA	NA	0.742385	30.4508
Bin-1097	36.18	1.75	509468	186	450	1	NA	NA	0.80206	333.461
Bin-401	8.45	0	509506	330	613	3	NA	NA	7032.6	895.2
Bin-238	12.07	0.86	510319	312	590	4	NA	NA	81.9914	9.58429
Bin-123	27.73	9.54	511255	351	570	5	NA	NA	3.50044	233.299
Bin-369	20.85	0	511423	317	468	1	NA	NA	5.71209	30.3241
Bin-126	4.17	0	511885	346	519	5	NA	NA	3.42896	6.6526
Bin-207	25.96	0.16	514011	275	372	NA	NA	NA	7.10596	100.101
Bin-618	36.32	0	516849	184	476	10	NA	NA	1.24758	23.2858
Bin-78	18.42	9.56	518471	294	430	1	NA	NA	68.0688	193.9
Bin-1948	0	0	518918	9	604	36	NA	2	18.0646	5363.65
Bin-1506	12.07	0	519175	135	445	4	NA	NA	0.579579	9.51639
Bin-2203	4.17	0	519517	173	572	29	NA	1	14.008	1.85314
Bin-552	20.33	1.28	522769	214	532	2	NA	NA	3.87161	120.711
Bin-2277	8.62	0	522895	95	498	12	NA	NA	133.27	45.9017
Bin-1343	12.5	4.17	528914	178	515	5	NA	NA	0.877752	426.094
Bin-668	14.11	6.03	529485	178	534	11	NA	NA	2.84619	150.52
Bin-22	28.21	1.72	529785	286	520	1	NA	NA	8.42136	109.835
Bin-1828	0	0	530658	104	607	3	NA	NA	2.24714	363.791
Bin-1431	0	0	532839	88	557	6	NA	NA	1.30928	18.9289
Bin-2336	11.4	0	534938	113	474	5	NA	NA	233.559	41.4784
Bin-1382	0	0	539066	5	683	12	NA	1	2254.06	1219.83
Bin-376	4.17	0	539641	359	558	NA	NA	NA	2.78487	39.9579
Bin-825	0	0	540229	175	673	20	1	NA	18.3696	121.509
Bin-2155	0	0	541881	136	505	1	NA	NA	156.043	270.249
Bin-1733	4.17	0	545431	204	529	4	NA	NA	3595.24	471.359
Bin-1302	3.76	0	547958	4	478	1	NA	NA	589.663	0.000315631
Bin-1326	0	0	548439	94	476	4	NA	NA	0.0474984	1.91549
Bin-888	14.66	1.72	549104	216	534	NA	NA	NA	6.08317	4.38817
Bin-823	0	0	549602	84	359	2	NA	NA	1.48684	111.603
Bin-956	50.44	1.07	552369	164	528	25	1	NA	5.15949	154.927
Bin-77	25.79	10	553773	296	492	2	NA	1	3.84005	8.44303
Bin-856	8.62	0	554313	153	541	7	NA	NA	1.13364	412.004
Bin-1610	7.02	0	556756	238	518	2	NA	NA	1.32435	96.8263
Bin-287	1.39	0	557432	450	771	4	NA	NA	457.714	239.507
Bin-958	20.69	0	558170	42	537	11	NA	NA	2875.32	535.63
Bin-900	10.42	0	561697	154	498	3	NA	NA	3.95798	72.8794
Bin-1081	2.04	1.72	562432	84	564	16	10	NA	11678.8	2215.22
Bin-1303	26.21	0	563197	151	557	8	1	NA	2.462	351.397
Bin-132	21.47	2.23	563719	357	496	4	NA	NA	0.901749	208.278
Bin-221	49.44	0	564353	59	498	5	NA	NA	0.901207	479.732
Bin-837	16.38	0	564764	189	531	4	NA	NA	2.36788	747.063
Bin-923	7.04	0	567368	252	583	7	NA	NA	2.17611	4.72654
Bin-1998	0	0	568723	203	567	8	NA	NA	0.52903	55.4569
Bin-1684	0	0	570581	55	638	54	NA	1	0.769429	0.908293
Bin-2025	15.83	0	571489	168	545	3	NA	NA	0.96516	0.262487
Bin-1957	0	0	572102	133	549	1	NA	NA	0.470033	0.134997
Bin-2171	49.72	4.95	572120	153	582	22	NA	NA	813.44	141.268
Bin-59	15.85	1.72	575565	396	582	4	NA	NA	1.62853	53.454
Bin-499	31.94	20.97	576186	376	457	5	NA	NA	4.2433	141.745
Bin-1744	2.83	1.15	576344	143	611	NA	NA	NA	7.46734	1.41843
Bin-1148	0	0	577344	179	1125	6	NA	NA	0	0.0642135
Bin-1468	0	0	577353	137	972	5	NA	NA	1.551	2.1932
Bin-292	10.92	0	577358	385	619	11	NA	NA	2.30511	18.5233
Bin-108	10.05	2.23	577616	359	544	6	NA	NA	0.902202	228.226
Bin-1180	12.07	0	579128	163	500	6	NA	NA	0.224466	16.8903
Bin-2083	37.72	1.75	579694	179	582	19	NA	NA	9.2367	422.328
Bin-2406	6.9	0	580504	52	550	4	NA	NA	2.1405	1030.33
Bin-47	29.59	7.02	582807	388	577	7	NA	NA	1.75045	61.5473
Bin-2205	58.15	7.02	584435	202	575	9	NA	NA	1.9147	98.4434
Bin-852	0.93	1.85	584991	125	534	4	NA	NA	2.55909	265.289
Bin-1738	31.11	0	585121	245	510	2	NA	NA	2.5187	142.382
Bin-2117	0	0	587243	133	601	5	NA	NA	24.4795	5.59185
Bin-2054	35.89	7.89	589187	206	546	16	NA	1	1.96314	92.754
Bin-1433	33.17	0	590694	187	562	6	1	NA	0.44997	16.7882
Bin-2232	4.17	0	593434	147	534	8	1	NA	1.03673	52.1476
Bin-880	1.28	0	595845	192	608	7	1	NA	15.9157	4.07812
Bin-1585	0	0	599392	151	571	3	NA	NA	5.74392	723.144
Bin-810	48.28	0	603116	19	527	8	NA	1	2.16328	0.301077
Bin-81	7.76	3.45	603347	295	556	3	1	NA	2.82045	1.063
Bin-533	34.05	0.67	604191	242	525	13	NA	NA	1.60482	7.10933
Bin-199	35.09	7.02	605674	242	554	3	2	NA	5.51664	435.083
Bin-384	37.3	0	606469	42	545	9	2	NA	1.36732	247.519
Bin-1182	5.02	0.02	606863	150	511	5	NA	1	6.08546	136.893
Bin-1135	10.53	0	608093	247	675	7	NA	NA	3.96784	1.03557
Bin-1646	5.96	0	608173	171	637	8	2	NA	1305.61	304.168
Bin-115	27.1	4.61	611990	449	608	18	NA	NA	500.692	69.4575
Bin-270	14.04	3.51	612336	306	594	8	NA	NA	0.115166	205.672
Bin-28	5.17	0	612725	145	542	12	5	NA	224.593	2653.52
Bin-98	41.46	7.37	618436	400	580	4	NA	NA	0.308393	55.6954
Bin-1291	40.77	0	622084	230	566	20	NA	1	0.640289	92.2572
Bin-2081	11.44	0.63	622306	249	572	1	NA	NA	0.603034	0.584871
Bin-2456	29.9	3.51	622629	232	528	7	NA	NA	0.450406	7.60617
Bin-2330	4.17	0	623022	161	572	18	1	NA	1.9461	438.092
Bin-1222	9.25	0	624451	222	523	11	NA	NA	0.944635	43.996
Bin-1935	0	0	626373	155	630	10	NA	NA	0.874643	189.664
Bin-2126	31.17	0.88	629483	117	645	6	NA	1	1890.53	405.029
Bin-744	62.11	0.85	631747	31	640	45	4	NA	55.9602	1064.39
Bin-2504	0	0	633061	165	700	30	NA	NA	2.55964	112.483
Bin-1437	14.67	1.75	636081	215	562	3	NA	1	0.919394	81.727
Bin-1128	39.65	0	638194	168	552	3	NA	NA	0.536964	70.105
Bin-2409	34.51	5.37	640032	196	561	5	NA	NA	0.555177	102.623
Bin-2256	53.5	0	640562	135	600	7	1	NA	0	23.8398
Bin-2217	2.01	0	641549	112	610	3	NA	NA	6.06846	106.475
Bin-55	16.18	0	642863	140	566	46	17	NA	1183.87	1557
Bin-5	14.27	6.14	643991	435	820	8	NA	NA	17.0838	4.02842
Bin-832	42.42	7.02	645340	202	657	9	2	NA	5.03462	198.338
Bin-2196	4.17	0	648781	129	536	4	NA	NA	1.34367	127.945
Bin-1137	26.46	0.69	651482	193	621	4	NA	NA	2.69293	69.1754
Bin-1362	42.6	2.13	653155	223	604	7	NA	1	18.7771	41.6206
Bin-1632	34.67	0.58	654600	213	591	8	NA	NA	1.77605	87.8977
Bin-658	19.12	0	654720	207	638	3	NA	NA	0.703655	37.231
Bin-543	22.01	1.75	655366	181	558	9	NA	NA	0.316541	50.9754
Bin-2442	19.12	1.72	655942	290	659	3	1	NA	3.25565	3.22514
Bin-1335	39.42	6.19	660459	180	633	2	1	NA	1.56448	350.032
Bin-1194	4.17	0	663280	141	597	16	1	NA	0.871654	155.974
Bin-1410	55.01	7.29	663604	177	666	20	NA	NA	5.64841	305.791
Bin-1439	43.22	1.12	663834	238	606	4	1	1	1.96037	237.706
Bin-557	0	0	664972	229	635	8	NA	NA	0.407496	34.1074
Bin-1075	0	0	665050	137	476	3	1	NA	14.9517	232.322
Bin-1518	0	0	666735	168	692	16	NA	NA	0.228992	2.88882
Bin-278	20.18	2.63	667941	420	546	9	NA	NA	2.82233	55.4496
Bin-2066	2.04	0	668368	199	679	4	NA	NA	13.6128	2.85385
Bin-306	30.2	13.49	669472	481	642	2	NA	NA	4.46709	215.437
Bin-1391	19.66	3.45	670634	298	574	2	NA	NA	0.97243	0.625436
Bin-93	32.87	12.65	672482	453	604	3	NA	NA	0.643833	59.3195
Bin-1206	8.76	0	674065	231	675	4	NA	NA	5.48234	409.205
Bin-496	30.17	0	674318	163	639	8	NA	NA	0.947986	10.2147
Bin-2086	16.69	0	677965	206	698	2	2	NA	19.962	37.1383
Bin-1514	4.17	0	680508	233	671	6	NA	NA	3.06232	90.3614
Bin-165	22.18	1.72	681836	455	641	1	NA	NA	12.531	36.7335
Bin-418	44.93	4.97	686401	322	738	9	NA	1	0.798733	199.053
Bin-485	26.84	6.9	686881	445	568	NA	NA	NA	4.07544	190.806
Bin-494	31.72	5.17	690161	383	753	3	NA	NA	3.26622	116.176
Bin-2041	4.17	0	690294	174	699	4	NA	NA	0.665868	1.72716
Bin-280	16.67	0	692616	441	710	2	NA	NA	1.15846	33.2092
Bin-1103	26.18	0	699312	266	700	18	NA	NA	13.3832	101.123
Bin-686	32.15	0.89	700837	297	636	2	1	1	11.1652	299.707
Bin-1318	18.97	1.72	701609	227	619	4	1	NA	0.326828	19.767
Bin-628	58.62	5.17	704343	214	608	8	1	1	2.66438	110.554
Bin-1589	63.41	5.26	704521	104	692	19	1	1	16.0275	508.202
Bin-736	24.19	0.64	710330	257	772	4	NA	NA	169.368	38.6204
Bin-1108	2.19	0	710348	246	665	3	NA	NA	1.72572	1.878
Bin-2199	0	0	712877	24	798	58	NA	1	10.8505	3955.35
Bin-1830	45.69	0	722472	184	747	3	NA	NA	1.83143	39.7053
Bin-60	20.31	3.45	732924	226	683	7	3	NA	32.4735	626.459
Bin-2392	5.49	0	734035	263	728	4	NA	NA	7.00335	1008.84
Bin-838	48.04	1.72	739242	197	730	9	NA	NA	2.02984	49.7546
Bin-701	2.31	4.17	740354	75	846	1	NA	NA	0.822422	473.035
Bin-994	4.39	0.88	740724	208	635	NA	1	NA	0.280831	0.424711
Bin-797	57.19	0.85	746588	22	718	46	4	NA	123.084	761.707
Bin-272	40.83	7.02	746899	473	717	8	NA	NA	0.076207	0.235643
Bin-1551	5.17	0	747143	311	934	13	NA	NA	65.3894	10.9231
Bin-602	40.67	15.79	748915	275	722	10	NA	1	3.57561	82.8337
Bin-1936	24.77	6.03	753083	293	795	24	2	NA	3149.41	676.755
Bin-2160	47.89	2.35	757841	220	752	10	NA	NA	0.434496	53.0414
Bin-568	38.89	0.86	765966	271	686	3	NA	NA	0.706611	145.282
Bin-200	32.72	5.33	768180	143	713	22	6	NA	4703.07	1028.44
Bin-582	50.91	3.73	771203	149	705	8	1	NA	1.0264	0.911829
Bin-2425	14.26	0	778668	201	680	9	NA	NA	3.25887	91.2287
Bin-1689	37.6	5.65	779945	304	757	15	NA	NA	2.13863	258.27
Bin-572	19.3	3.51	780155	306	662	NA	NA	NA	0.843886	202.771
Bin-440	27.04	6.11	780604	495	786	2	NA	NA	2.40609	4.14408
Bin-2447	33.23	6.9	780880	290	788	7	1	NA	1.93471	112.188
Bin-605	16.67	4.17	781157	267	697	5	NA	NA	0.0354125	120.676
Bin-2500	57.69	1.8	781250	97	869	33	1	NA	13.3587	2.33414
Bin-2421	3.45	0	781536	250	706	4	1	NA	638.336	293.11
Bin-2145	4.17	0	783393	110	804	7	NA	NA	1.54143	6.96601
Bin-2052	63.65	3.3	784851	227	772	28	NA	NA	4.33605	52.7112
Bin-1580	64.04	0.93	785649	5	881	39	NA	NA	3320.84	376.346
Bin-1053	34.96	3.4	790636	249	839	11	NA	1	1.30456	114.64
Bin-588	39.58	1.72	791046	255	701	10	1	NA	6.06869	124.019
Bin-1592	29.31	0	791225	256	767	9	NA	NA	1.2117	34.8478
Bin-239	5.17	0	793432	574	746	2	NA	NA	0.881772	0.896776
Bin-546	4.17	0	801156	185	831	3	1	NA	1.64345	9.05499
Bin-653	49.88	6.48	803256	149	862	29	NA	NA	16.1533	3.33683
Bin-2440	50.92	1.08	806703	210	847	17	NA	NA	14.9525	7.72859
Bin-1745	0	0	807703	340	733	2	NA	NA	170.779	962.715
Bin-2449	74.72	0.16	812615	62	804	31	2	1	3.19774	733.508
Bin-2410	13.01	0	815070	398	852	3	NA	NA	668.405	98.1187
Bin-340	50.14	28.31	815968	395	808	11	1	NA	0.486243	36.2717
Bin-1142	14.48	0	819040	334	825	4	NA	NA	1.61365	5.44489
Bin-2507	24.19	1.01	824465	349	722	9	1	NA	0.452853	18.6742
Bin-1293	31.26	0	826297	360	694	3	NA	NA	1.02051	195.923
Bin-1919	22.65	0	827327	297	774	7	1	NA	4.68506	87.0971
Bin-1687	0	0	828901	289	654	NA	NA	NA	315.558	469.218
Bin-50	9.87	1.72	829009	230	871	2	2	NA	3.44095	120.495
Bin-167	32.92	7.76	829386	621	865	12	NA	NA	2.46127	447.877
Bin-230	34.72	3.45	829441	534	852	9	NA	NA	1.66304	149.777
Bin-1008	54.89	0.43	831351	128	857	28	NA	NA	310.964	67.7912
Bin-1639	40.38	4.83	832978	243	750	10	NA	NA	1.13746	11.6334
Bin-792	21.05	0	834954	243	737	1	NA	NA	1.47409	474.698
Bin-981	14.81	0	835399	327	791	2	NA	NA	3.16065	188.495
Bin-1552	16.38	1.72	835752	179	785	10	NA	NA	0.631063	0.792292
Bin-2187	46.24	4.23	838446	269	775	5	1	NA	2.57221	92.8459
Bin-855	4.17	0	840634	142	856	3	NA	NA	0.837502	113.364
Bin-2419	22.41	1.72	841912	319	885	4	NA	NA	2.26236	41.8888
Bin-2364	28.76	5.49	842046	283	763	4	NA	NA	0.614005	33.2138
Bin-173	23.28	1.72	843271	256	761	10	NA	NA	15.0364	835.324
Bin-929	69.67	4.23	845392	119	865	20	NA	1	9.67152	252.87
Bin-139	0	0	846082	320	901	22	NA	NA	0.809295	0.0438298
Bin-136	40.67	5.17	847804	210	835	10	NA	NA	0.812857	377.687
Bin-539	16.69	0	849667	372	976	11	NA	NA	12.5174	2.12179
Bin-2275	59.85	3.19	852881	99	865	33	2	1	913.915	174.612
Bin-128	27.19	5.17	855129	323	800	6	NA	1	4.1462	415.149
Bin-1065	41.09	0	857676	276	806	16	1	NA	0.50961	201.072
Bin-765	31.09	0	864585	251	687	11	NA	1	0.305925	118.421
Bin-1152	38.7	2.8	865136	321	761	6	NA	1	0.989927	116.313
Bin-1675	36.83	1.53	866386	292	883	4	NA	NA	4.45627	34.0575
Bin-625	46.45	2.85	867842	294	823	11	NA	2	0.910359	185.746
Bin-336	9.48	3.45	868123	385	744	4	NA	NA	1.84302	403.75
Bin-1417	39.36	0	872102	295	801	7	1	NA	3.86872	63.0679
Bin-2309	6.73	0.64	873797	237	977	19	3	NA	3945.27	590.603
Bin-1577	43.29	2.42	874522	215	829	21	NA	NA	0.739263	149.305
Bin-2354	26.21	1.75	875843	309	789	5	NA	NA	2.69276	297.187
Bin-726	1.1	0	876419	162	864	4	NA	1	26.734	1272.19
Bin-94	21.55	0	879498	514	913	10	NA	NA	30.7299	4.48989
Bin-735	41.17	3.96	881033	240	857	8	NA	NA	0.426127	9.65966
Bin-259	5.86	0	886308	391	1116	12	NA	NA	5.25488	6.70323
Bin-1874	37.54	3.45	886863	280	814	8	1	1	1.2281	196.442
Bin-581	24.92	0	887109	223	904	8	NA	NA	4.38357	64.6685
Bin-1945	60.19	14.69	888662	137	958	34	NA	NA	1542.14	207.161
Bin-2260	15.79	0	889015	300	786	4	NA	NA	1.87235	34.1335
Bin-534	17.12	0	889117	337	821	4	NA	NA	2.93642	23.3965
Bin-2252	46.41	0.78	891269	280	789	16	1	NA	0.851503	51.5837
Bin-1718	7.21	0	899796	423	1030	4	NA	NA	37.6779	9.41257
Bin-269	8.33	0	901956	620	1294	12	1	1	409.73	128.768
Bin-1285	55.23	4.25	903252	269	833	13	1	1	0.911535	25.1675
Bin-2130	62.42	1.11	904060	198	867	24	NA	1	2.64275	16.8533
Bin-1367*	72.79	0	906461	21	913	43	3	NA	1512.04	215.369
Bin-1278	63.68	0	910829	27	925	46	7	1	3922.43	471.062
Bin-18	55.57	0	911432	199	788	8	1	NA	0.86129	121.088
Bin-2165	54	0.16	911462	271	898	13	1	1	16.6142	50.5478
Bin-1415	5.17	0	917936	305	673	2	NA	NA	1.14122	107.526
Bin-29	13.51	0	918579	660	913	9	NA	NA	0.997119	78.7367
Bin-1783	61.95	3.58	922001	281	865	20	NA	NA	1.07494	323.719
Bin-367	10.08	0.32	931545	637	1055	8	NA	NA	25.9205	39.7711
Bin-1927	29.3	3.51	932565	354	802	7	NA	NA	0.537623	127.428
Bin-241	44.28	10.66	933415	588	910	12	NA	1	5.4513	194.924
Bin-790	3.61	1.41	934691	324	979	1	2	NA	15.0416	309.271
Bin-1568	43.26	1.75	935435	334	845	3	NA	NA	2.10277	34.9508
Bin-2057	35.09	2.63	936805	304	871	9	NA	NA	1.31619	103.873
Bin-2150	45.77	0.67	944014	305	878	5	NA	NA	3.5557	14.906
Bin-830	67.77	6.83	944820	291	1019	20	2	NA	1.92995	57.9677
Bin-109	19.41	0.57	945036	635	1121	9	NA	NA	702.62	155.421
Bin-2185	19.92	0.16	948081	409	918	11	NA	NA	993.606	372.966
Bin-775	49.53	24.45	948090	411	899	18	1	1	2.49852	225.663
Bin-1670	69.87	17.41	949126	249	894	22	NA	NA	0.685172	79.4487
Bin-1237	27.59	0	949343	365	859	1	NA	1	2.80602	2.86713
Bin-1256*	70.52	0	951926	11	988	41	3	NA	1671.4	324.368
Bin-366	50.36	4.96	952491	247	738	14	NA	NA	0.601538	418.274
Bin-1412	79.21	0.67	953570	64	968	26	1	1	3.42644	116.764
Bin-71	0	0	955648	367	988	19	NA	NA	46.8302	8.39537
Bin-236	49.13	1.6	956339	248	794	13	1	NA	1.03859	102.763
Bin-688	67.78	0.05	957826	268	898	35	NA	NA	0.971793	95.3119
Bin-1680	33.49	0	959093	338	827	4	NA	NA	0.700696	74.7673
Bin-1858	0	0	962209	156	736	9	NA	NA	4.37749	25.2383
Bin-696	0	0	962390	307	798	8	1	NA	5.53352	156.76
Bin-2485	90.11	5.21	962876	139	930	43	1	1	4.94517	693.528
Bin-1418	29.48	0	963594	300	860	9	NA	NA	5.05565	33.7863
Bin-2225	16.67	0	964171	234	927	4	NA	NA	11513.7	1847.84
Bin-1628	12.5	0	965664	345	978	4	2	NA	186.671	48.1287
Bin-2291	58.35	0.34	966210	59	948	26	2	1	1.47856	657.733
Bin-732	54.34	1.28	966349	91	871	40	2	NA	154.896	5.70606
Bin-296	50.88	3.79	966741	367	808	5	2	NA	2380.84	421.832
Bin-1720	30.1	1.75	971660	254	1009	23	NA	1	485.284	105.939
Bin-1028	23.44	0	981565	401	933	7	NA	NA	6.50151	274.76
Bin-469	19.83	3.45	982092	561	878	2	NA	1	3.30112	1.72074
Bin-2006	75.71	6.23	985912	173	954	18	NA	NA	2.83828	137.474
Bin-1331	43.98	3.8	986967	304	929	10	NA	NA	1.85707	99.0913
Bin-501	58.64	2.82	987350	360	921	NA	NA	NA	2.52415	7.22476
Bin-1838	47.86	1.91	988728	289	927	19	NA	1	2.25619	8.64479
Bin-1223	44.74	5.82	993886	242	982	24	NA	NA	1.33366	93.6416
Bin-447	4.17	0	996870	534	955	4	NA	NA	0.401116	181.66
Bin-354	0	0	998562	138	1046	10	1	NA	2088.55	4178.41
Bin-661	44.72	1.09	999407	296	979	11	1	NA	2.42056	37.8687
Bin-2268	47.48	2.48	1001570	393	908	14	NA	NA	0.831873	127.032
Bin-2197	47.38	3.45	1004489	330	894	7	NA	NA	0.581902	1.31907
Bin-1785	54.98	1.29	1006955	318	868	19	NA	NA	2.72656	31.9609
Bin-827	61.11	0.4	1007222	246	933	18	NA	NA	0.318227	32.7092
Bin-937	40.37	4.69	1007575	470	1009	7	NA	NA	0.471805	15.4402
Bin-2276	92.21	7.79	1009357	108	924	38	NA	2	0.922737	248.359
Bin-953	35.19	0.47	1009973	269	876	9	NA	NA	4.11682	221.749
Bin-2281	32.72	2.79	1012846	397	977	9	1	NA	1.47246	319.754
Bin-1915	34.8	11.5	1015918	343	972	31	1	1	1.31869	163.803
Bin-1556	36.92	2.29	1018867	245	794	15	NA	NA	0.450512	88.1627
Bin-1988	87.54	3.75	1019486	120	989	37	1	NA	1.67736	467.919
Bin-1816	68.37	1.02	1020176	229	1089	27	4	NA	864.082	132.874
Bin-2015	39.18	0.92	1023805	434	1132	4	NA	NA	11.1095	1.51799
Bin-609	10.34	1.72	1025326	238	971	13	NA	NA	3.12196	79.249
Bin-774	45.7	0.96	1031800	332	968	7	1	1	0.98273	114.505
Bin-702	64.19	5.81	1031882	280	981	22	NA	NA	1.14867	43.3426
Bin-1446	51.03	2.69	1034984	293	941	14	NA	1	0.817252	29.9905
Bin-2228	11	0	1035721	365	892	13	1	NA	2.68574	67.3484
Bin-2301	73.33	11.44	1036117	191	1001	37	NA	1	0.186601	99.4923
Bin-2279	44.53	2.32	1040118	322	925	3	NA	NA	0.50326	51.3571
Bin-1521	4.17	0	1041632	170	828	7	NA	NA	19.4683	203.548
Bin-2162	49.15	15.2	1041675	304	891	7	NA	1	0.692466	49.1315
Bin-2340	4.17	0	1042404	265	767	6	1	NA	0.386898	99.7903
Bin-646	77.66	0.39	1044627	31	986	45	3	1	24.0198	5.74287
Bin-959	43.57	4.19	1044949	307	957	28	1	NA	0.995549	435.67
Bin-576	49.2	13.16	1050836	307	971	17	NA	NA	0.408631	117.008
Bin-587	3.59	0.36	1051112	372	1099	5	NA	NA	11.9622	11.8361
Bin-943	82.02	2.81	1051488	102	1080	38	1	NA	13.7703	240.69
Bin-2427	47.91	2.53	1052231	412	914	2	1	NA	1.40417	198.67
Bin-600	68.52	1.85	1052385	132	1112	47	2	NA	1386.9	225.41
Bin-2212	75.39	0	1052724	142	994	39	1	1	1.43896	200.487
Bin-1815	7.34	0	1053446	274	980	2	1	1	2.25792	24.125
Bin-897	80.79	0.8	1054910	81	884	18	4	NA	8.29655	333.99
Bin-1332	31.35	4.31	1058008	348	991	6	1	NA	2.75714	25.3428
Bin-1	0	0	1059675	790	1000	11	NA	NA	1.64087	74.1337
Bin-393	33.13	7.08	1060911	693	1106	9	NA	1	1.2509	25.5129
Bin-1443*	90.11	1.1	1061667	73	1039	41	1	1	3.70763	1234.62
Bin-729	49.65	4.25	1061994	332	905	9	NA	NA	0.384354	164.951
Bin-1901	22.09	0	1062545	212	901	8	NA	NA	0.797289	119.915
Bin-1925	28.09	1.72	1063922	328	977	4	NA	NA	0.59158	20.6264
Bin-865	65.06	27.86	1064214	295	1075	50	NA	NA	9.14466	348.101
Bin-1993*	86.33	0.28	1068465	38	936	29	1	1	2.11036	962.672
Bin-727	65.48	1.4	1068648	136	997	34	1	1	0.432072	5.23733
Bin-1047	44.12	1.72	1070544	349	997	21	NA	NA	3.77498	109.538
Bin-1707	47.51	0.44	1072413	93	1052	37	1	NA	2.01423	1345.67
Bin-114	46	1.89	1075179	300	905	7	NA	NA	1.55065	695.964
Bin-102	62.82	13.96	1075674	67	1044	51	9	NA	2188.61	303.52
Bin-2308	31.59	6.9	1077910	407	1129	12	NA	1	2.34566	0.497426
Bin-2424	45.1	2.24	1080910	365	1026	10	NA	1	0.125662	9.60536
Bin-1531	54.6	0.91	1081012	321	931	14	2	NA	0.496529	79.4142
Bin-1761	93.26	2.25	1081484	79	875	32	2	1	22.8684	678.7
Bin-1662	80.01	0.22	1086654	46	1127	31	1	1	15.7844	487.207
Bin-470	68.63	3.63	1086784	202	980	13	NA	NA	4.96478	173.557
Bin-1674	17.02	0	1088738	231	1061	22	NA	NA	1012.24	219.008
Bin-2402	88.48	2.53	1089405	17	1074	35	2	1	0.369895	84.831
Bin-1260	56.87	0.22	1089846	22	1055	41	3	1	0.852953	7.68539
Bin-2071	53.61	1.72	1092966	368	1026	26	1	NA	5.13617	154.755
Bin-1616	46	5.07	1095090	159	1104	22	1	1	4.00131	1.08652
Bin-961	64.69	0.67	1095323	229	954	9	NA	NA	0.871852	297.936
Bin-1472	89.1	5.88	1096451	136	1101	17	1	1	21.9216	904.041
Bin-1351	37.57	2.59	1097330	365	1093	10	1	NA	6.09029	17.081
Bin-1488	71.19	0	1097653	6	955	35	2	NA	0.658417	0.54381
Bin-1817	85.96	7.35	1098761	226	1101	25	1	1	5.17805	14.6838
Bin-7	8.33	4.17	1099446	879	1321	7	2	NA	460.274	72.9879
Bin-815	35.34	5.17	1101432	303	1080	8	1	NA	3.90077	111.436
Bin-2180	58.59	2.68	1104782	369	1013	7	NA	NA	3.46083	8.0632
Bin-1339	24.97	1.01	1105615	335	995	8	NA	1	0.279954	124.04
Bin-1244	53.95	4.31	1105691	323	860	3	NA	NA	0.371374	5.86827
Bin-2526	64.02	3.57	1107026	293	969	21	NA	1	1.44986	261.796
Bin-2118	43.65	3.69	1107344	390	1016	9	NA	NA	0.878111	31.8847
Bin-1018	65.56	6.45	1107961	295	1007	19	NA	NA	0.144456	145.391
Bin-2439	63.14	1.8	1108156	199	956	25	2	1	2.54797	130.966
Bin-2463	62.57	2.27	1108551	315	993	7	NA	NA	0.508831	21.91
Bin-1348	39.13	1.75	1114908	450	903	13	NA	1	0.630338	131.33
Bin-1296	57.87	7.28	1115135	135	1204	50	NA	NA	981.661	194.315
Bin-38	44.83	12.07	1117667	647	1067	1	NA	NA	0.950721	241.098
Bin-2306	38.6	5.26	1118026	359	992	6	NA	NA	0.194811	52.9303
Bin-1118	61.26	1.34	1119434	307	979	8	1	NA	0.183397	38.5155
Bin-56	50.43	5.59	1121646	210	968	10	NA	NA	1.17707	40.7065
Bin-311	61.26	5.11	1126522	248	1015	7	NA	1	3.73767	68.3317
Bin-2082	93.82	0.28	1134296	29	1193	30	1	1	1.75474	38.7394
Bin-137	73.68	110.88	1134676	657	1119	7	1	NA	8.48279	120.214
Bin-504	23.28	1.72	1135636	711	1097	16	NA	NA	0.751547	184.688
Bin-2453	45.54	5.48	1138821	342	1083	11	NA	NA	1.36995	315.944
Bin-53*	74.06	4.49	1142648	38	1112	49	2	1	6.00142	2887.89
Bin-386	56.6	5.37	1143073	200	987	15	NA	1	4.33265	91.8748
Bin-1812	38.43	0	1146210	330	1090	2	1	1	2.66581	178.544
Bin-2216	21.29	1.91	1155626	514	1055	6	1	NA	658.229	86.0016
Bin-1358	63.81	1.01	1156573	282	992	11	NA	NA	1.88	17.0294
Bin-973	30.62	1.14	1156646	428	1103	15	NA	1	4741.45	670.451
Bin-2244	68.41	1.34	1158374	49	996	33	1	1	2.80061	52.2896
Bin-1519	34.76	1.72	1159006	200	1111	26	NA	NA	7813.44	1733.57
Bin-1023	35.05	0.84	1167587	406	1009	12	1	NA	716.145	73.2754
Bin-1641	18.42	2.59	1172816	473	1311	20	NA	NA	54.5998	7.15824
Bin-300	85.46	15.53	1174331	335	991	7	NA	NA	90.7708	3480.88
Bin-992	14.04	0	1174488	299	1199	23	NA	NA	654.216	189.875
Bin-1709	89.89	0	1176104	20	1215	27	1	1	1.22245	21.3864
Bin-1746	60.97	2.13	1176487	381	1053	9	1	NA	0.266988	27.1981
Bin-565*	90.01	2.2	1178691	125	1036	37	NA	1	8.35807	1730.94
Bin-2096	47.31	7.19	1186307	105	1220	33	1	NA	2.9165	40.6139
Bin-402	13.92	0.69	1187812	312	1192	23	NA	1	5.89497	397.752
Bin-2189	40.35	0	1191628	371	1007	21	NA	1	0.157282	35.0641
Bin-847	55.11	17.38	1192851	204	1003	6	1	NA	9.17077	32.4553
Bin-1557	34.13	1.75	1193976	368	1047	8	NA	NA	0.356588	63.6173
Bin-49	25.69	5.17	1195493	591	1341	24	NA	NA	2274.91	427.545
Bin-684	57.21	2.42	1197307	337	1142	9	NA	NA	0.833589	33.5219
Bin-1089	40.83	0.61	1198201	280	1136	19	1	1	23.0875	116.316
Bin-170	31.35	7.76	1203012	615	1164	5	NA	NA	17.6382	57.8212
Bin-746	56.24	5.6	1206074	256	1210	22	NA	1	2.44374	62.8997
Bin-2090	67.44	1.01	1206092	344	955	16	NA	2	0.612378	113.602
Bin-153	18.59	0	1206204	381	1164	16	NA	NA	4.56273	418.078
Bin-1983	0	0	1208395	264	1117	3	1	NA	11.1664	2.17107
Bin-752	64.05	0.67	1208964	39	1090	49	4	1	4.46992	755.874
Bin-1727	71.12	1.52	1214405	280	960	26	NA	NA	0.485361	125.129
Bin-1250	83.11	0	1216278	36	1123	43	1	1	1.93215	126.942
Bin-712*	97.45	4.84	1216519	85	1263	36	2	NA	50.3987	1335.31
Bin-1238	58.21	0.34	1217561	5	1225	42	4	NA	0.887223	5.48035
Bin-1937	94.51	0.37	1221757	77	1179	42	NA	1	33.4173	16.9331
Bin-1093	52.66	6.53	1221950	478	1209	7	NA	NA	3.71976	124.327
Bin-1672	43.05	4.65	1224252	379	1044	21	3	NA	2.07397	93.5914
Bin-1599	5.17	0	1226269	279	1142	15	NA	NA	12.6984	2.98144
Bin-2367*	87.81	0	1227315	57	1152	43	2	NA	52.9535	2802.89
Bin-1929	93.15	4.03	1229581	146	1266	33	1	NA	20.9742	415.053
Bin-898	54.17	2.15	1232027	325	1069	15	NA	NA	1.23935	10.2786
Bin-477	19.74	3.14	1233902	365	1093	7	NA	1	5.72733	192.449
Bin-1869	36.55	0.86	1240422	233	1194	19	NA	NA	62690.4	9695.8
Bin-1591	23.62	0	1244676	304	1056	19	NA	NA	2.93971	63.3319
Bin-156	25.86	1.72	1246173	396	1290	14	5	NA	2791.13	390.471
Bin-208	37.16	1.75	1253084	375	1312	9	NA	NA	3.07064	413.069
Bin-952*	77.72	0.7	1253708	21	1224	32	NA	NA	15.3469	844.202
Bin-2335	56.8	8.74	1254686	318	1012	20	NA	1	0.314409	25.9379
Bin-1269	22.57	4.86	1255350	358	1173	18	NA	NA	7.69015	63.8906
Bin-1361	54.03	13.95	1255598	287	1030	28	NA	NA	1.4809	312.159
Bin-62	32.85	6.14	1256045	460	987	7	NA	NA	0.151223	28.3354
Bin-1790	22.41	0	1256826	573	1365	13	NA	NA	193.482	68.1161
Bin-1621*	83.93	3.13	1258254	213	1128	26	NA	NA	2.22401	1118.13
Bin-1664	91.8	0	1264266	82	1168	40	NA	NA	0.25985	209.887
Bin-2502	82.02	1.12	1265464	178	1261	24	1	NA	2.92589	148.567
Bin-1637*	98.67	0	1266474	81	1085	36	2	NA	58.5447	1225.84
Bin-2473	0	0	1269769	398	1256	1	2	NA	5.55777	626.906
Bin-1794	48.83	9.26	1269953	393	1059	16	NA	NA	0.76164	361.839
Bin-2465	43.21	8.47	1276002	423	1201	13	NA	1	2.76182	52.9019
Bin-1212	45.08	5.26	1278212	441	1148	13	NA	NA	0.899341	254.597
Bin-638	87.72	32.22	1279874	221	1189	25	3	2	2.42802	393.292
Bin-1184*	90.68	1.25	1280260	53	1116	43	1	NA	2.21455	819.84
Bin-2065	43.69	2.7	1280889	530	1035	15	NA	1	4.69658	0.778948
Bin-1692	0	0	1281256	153	1304	14	NA	NA	2.14311	7.05529
Bin-2422	51.67	3.76	1287281	468	1228	13	1	NA	9.23138	48.392
Bin-1938*	75.76	1.27	1288328	97	1288	40	2	1	4.05161	835.779
Bin-1778*	91.57	1.12	1292578	11	1239	37	2	1	2.22099	1091.14
Bin-1861	81.83	0.34	1292905	138	1028	28	NA	NA	0.356811	28.0224
Bin-639	74.24	0.34	1305877	296	1193	6	NA	NA	0.585838	6.84393
Bin-133	79.3	11.02	1306321	247	1102	22	NA	NA	3.1792	225.435
Bin-328	45.96	36.02	1306769	713	1342	32	1	1	1.38648	90.2032
Bin-1321	77.02	5.65	1309408	282	1238	25	NA	NA	0.244864	5.89944
Bin-2208*	99.62	1.5	1310720	23	2305	30	2	1	343.162	1090.33
Bin-1604	91.76	5.06	1313566	58	1223	45	1	1	1.00511	497.243
Bin-1102	88.74	1.69	1316150	193	1096	20	2	1	2.96931	174.709
Bin-2373	97.18	1.61	1321631	58	1346	43	3	NA	2.14879	52.9987
Bin-1282	66.86	3.47	1326798	251	1162	32	NA	NA	2.25563	433.861
Bin-1507	29.31	0	1328486	363	1304	9	1	NA	0.492119	0.625184
Bin-1560	51.74	1.9	1330130	406	1278	22	NA	NA	1.1661	84.4042
Bin-1575	83.15	5.06	1330576	168	1268	32	NA	1	11.2472	395.863
Bin-1114	19.69	2.38	1334011	468	1364	9	NA	NA	22582.7	2361.97
Bin-2381	23.73	0	1338315	461	1383	4	NA	NA	3.51498	1.70442
Bin-2246	74.63	0.56	1338547	57	1592	30	2	1	5.30208	581.731
Bin-1643	67.89	13.67	1341776	386	1345	28	1	NA	1.09501	27.9521
Bin-2111	35.06	6.9	1343198	606	1279	15	NA	NA	1.09015	22.2819
Bin-1216	47.87	7.99	1343806	480	1386	17	NA	NA	11894.2	1300.37
Bin-1789	90.27	1.28	1344996	133	1141	34	NA	NA	0.847504	103.442
Bin-925	86.26	1.85	1352495	145	1174	34	NA	NA	0.867095	325.681
Bin-1308*	85.49	3.37	1355331	101	1245	33	NA	NA	5.47302	834.967
Bin-522	59.28	0	1355941	430	1267	9	NA	1	2.60051	45.9596
Bin-876	88.75	2.68	1359599	220	1103	31	NA	NA	1.75431	423.438
Bin-1265	3.92	0	1360161	85	854	5	NA	NA	438.226	230.612
Bin-2423	66.48	1.68	1363196	336	1233	11	NA	NA	0.81736	29.669
Bin-120	56.53	1.85	1363411	61	1411	43	4	1	2.58141	11.7969
Bin-462	36.21	3.45	1365501	388	1402	16	NA	NA	102.684	14.7616
Bin-320	73.59	3.42	1365883	101	1158	6	NA	NA	3.07702	255.607
Bin-2493	17.54	1.75	1365892	271	1306	13	NA	NA	469.354	97.2809
Bin-2362	59.55	6.05	1368696	452	1150	18	NA	NA	1.04726	167.447
Bin-2313	58.62	2.89	1372276	398	1320	23	NA	NA	1.58707	93.6281
Bin-766	57.58	3.49	1376165	394	1406	7	1	NA	3.84887	43.7023
Bin-548	59.88	2.35	1377855	388	1354	11	NA	NA	1.44905	69.103
Bin-506	69.44	10.5	1380358	319	1285	23	4	NA	15.8507	870.431
Bin-990*	97.33	0	1381336	20	1230	28	NA	1	362.326	2.78155
Bin-1155	93.38	0.34	1381463	110	1350	33	1	1	0.470249	44.2031
Bin-1220	39.09	4.52	1381798	484	1214	10	NA	NA	8.40307	267.341
Bin-508	13.78	1.72	1383486	1082	1646	14	NA	NA	639.121	104.727
Bin-1277	78.65	11.24	1383780	254	1438	23	2	NA	2.33705	103.192
Bin-2149	50.86	3.45	1387562	283	1272	8	1	NA	6.08683	196.613
Bin-2134	49.69	8.56	1388313	490	1323	9	NA	NA	3373.4	406.462
Bin-1160	74.58	1.01	1389731	297	1230	19	1	NA	0.472917	9.18625
Bin-413	82.67	0	1390105	130	1275	13	1	NA	0.844546	4.23468
Bin-799	70.4	12.54	1394849	359	1334	15	NA	NA	2.0289	42.7114
Bin-2037	97.18	0	1395289	8	1427	42	2	NA	0	0
Bin-1537*	93.47	2.1	1395921	109	1158	44	NA	NA	1.45368	771.055
Bin-1809	68.25	0.6	1398934	302	1253	20	NA	NA	0.790799	59.2118
Bin-422	46.49	37.72	1402644	892	1538	11	NA	1	2.14202	130.105
Bin-586	43.14	3.02	1405716	640	1301	15	1	NA	1221.63	53.3003
Bin-603	83.97	0.92	1405751	352	1246	20	NA	1	0.92955	9.29042
Bin-1814*	81.65	2.91	1405977	101	1516	40	1	1	3.59943	689.891
Bin-1732	52.39	10.05	1406441	529	1350	7	NA	NA	1.79394	11.2343
Bin-2516	47.97	3.51	1414918	424	1339	9	NA	1	10.1349	182.025
Bin-575	25.9	3.06	1419473	549	1523	13	1	1	10600.2	1774.34
Bin-1728	75.38	0.67	1419931	298	1278	19	1	NA	2.04099	21.4618
Bin-1384	52.26	4.1	1420423	386	1050	35	NA	1	0.365733	54.6774
Bin-1920	61.52	2.07	1422669	471	1335	12	NA	NA	0.292036	12.8213
Bin-297	38.49	9.4	1423726	311	1374	25	1	4	2.26855	513.208
Bin-1659	47.29	9.96	1425185	579	1315	9	NA	NA	0.708117	142.776
Bin-1549	89.89	7.53	1425725	162	1265	30	2	NA	2.7057	673.158
Bin-1072	67.96	5.76	1429297	457	1307	16	1	NA	5.95533	31.6292
Bin-95	68.68	6.2	1429572	347	1239	12	3	NA	3.11627	1695.53
Bin-2378	50.96	7.37	1430680	444	1246	17	1	NA	0.651821	46.1596
Bin-1704	58.24	0.89	1431050	218	1218	11	1	NA	2.55725	383.356
Bin-57	12.46	12.07	1437841	967	1687	8	NA	NA	876.769	164.037
Bin-621	79.18	11.2	1439808	275	1319	9	2	NA	6.29988	461.06
Bin-1619	66.63	8.75	1446316	490	1422	12	NA	1	1.41429	325.707
Bin-2053	89.43	2.01	1448462	221	1328	27	NA	1	0.370249	14.6625
Bin-1064	81.5	8.79	1450529	219	1427	19	2	2	16.8964	530.663
Bin-216	48.27	11.4	1451598	621	1616	14	NA	1	7.24695	1.46944
Bin-1774	80.14	3.66	1453790	314	1291	33	1	NA	0.588226	27.2193
Bin-613	70.74	3.43	1455243	288	1275	16	NA	NA	0.664099	167.86
Bin-1967	69.5	4.36	1455958	361	1294	19	2	NA	5.88729	46.4731
Bin-1313*	93.33	0	1456081	64	1388	14	NA	1	1901.86	482.741
Bin-2077	80.79	4.49	1456828	13	1569	37	4	NA	38.7713	5625.02
Bin-2282	35.74	0	1457055	709	1356	15	1	1	1019.56	130.62
Bin-1425*	82.83	1	1457456	20	1383	24	1	1	32.9903	1440.35
Bin-1963	93.92	6.68	1457886	321	1320	25	1	NA	3.10576	162.1
Bin-879	65.52	7.17	1458328	249	1202	20	NA	NA	0.375029	100.018
Bin-2055	30.77	0	1460228	624	1538	4	NA	NA	456.243	121.702
Bin-2326	92.21	2.92	1463079	72	1433	34	1	1	1.21467	15.3459
Bin-854	33.86	3.45	1463951	359	1297	11	NA	1	4.30716	101.487
Bin-693	69.79	11.36	1464747	481	1453	15	1	NA	14.5438	266.163
Bin-681	0	0	1468620	268	1513	6	NA	NA	1.34492	12.8755
Bin-1322*	82.36	4.04	1469246	81	1490	26	1	2	26.9905	679.385
Bin-1602	73.4	1.56	1471934	60	1282	25	NA	1	14.5903	205.725
Bin-1304	62.94	5.61	1472228	405	1569	40	1	1	943.491	114.262
Bin-2227	70.73	3.36	1472250	36	1645	38	2	NA	1.4311	18.4101
Bin-88	89.89	1.12	1478474	64	1319	44	2	1	3.53664	101.349
Bin-1379	76.71	16.27	1479199	380	1299	17	NA	NA	2.69744	72.4815
Bin-703	70.43	3.73	1480272	373	1431	13	1	NA	5.05963	307.75
Bin-2039	48.97	6.03	1481332	385	1457	28	1	NA	884.837	181.333
Bin-198	39.26	10.34	1484920	1066	1706	16	NA	NA	1.90785	1.17458
Bin-145	35.63	10.34	1487129	588	1315	18	1	NA	1.00253	22.5331
Bin-1996	62.38	4.42	1488817	417	1458	26	1	1	3.41676	86.6312
Bin-2177	35.27	0.88	1489815	391	1259	17	2	NA	5.74297	611.828
Bin-1458	28.95	4.31	1490240	441	1403	8	NA	NA	3.07184	60.925
Bin-1958	48.81	3.13	1490345	456	1353	5	1	NA	1.04398	86.852
Bin-1798	58.53	3.86	1490549	440	1433	16	1	NA	1.62882	129.526
Bin-2365	69.08	1.56	1492015	319	1331	14	3	1	0.830978	310.76
Bin-1499	90.67	7.86	1492492	126	1358	34	1	NA	1.13086	417.02
Bin-866	67.76	5.59	1496017	433	1422	17	NA	NA	2.26364	23.5343
Bin-1169	55.25	2.9	1496486	328	1253	22	NA	1	8.47068	87.8922
Bin-166	31.02	7.02	1498238	515	1703	16	2	NA	602.439	115.559
Bin-809	82.42	9.52	1499743	212	1336	40	4	1	3.30407	442.024
Bin-1319	87.25	4.18	1501136	146	1346	35	1	1	4.87859	383.844
Bin-523	97.95	0.26	1504057	39	1492	37	3	1	13.3456	49.8675
Bin-2050	21.55	0	1510531	493	1147	6	NA	1	0.804906	8.7752
Bin-647	54.85	1.01	1510814	446	1366	12	NA	1	1.0903	338.536
Bin-773	83.64	1.21	1511246	248	1463	29	NA	NA	2.26064	52.724
Bin-2078	98.67	1.44	1511658	39	1326	26	1	1	0.783762	287.026
Bin-1563	92.74	1.61	1511808	107	1424	38	1	NA	0.80713	117.733
Bin-1273	82.35	2.51	1512405	321	1481	17	1	1	4.47462	54.7083
Bin-988	80.42	6.17	1514971	367	1356	19	1	NA	7.07253	265.034
Bin-560	89.21	1.69	1518408	200	1486	35	NA	NA	0.786836	63.0406
Bin-671	48.54	5.17	1520901	481	1389	11	NA	NA	0.338166	214.398
Bin-1550	23.13	0	1522983	686	1838	23	NA	NA	15.8232	2.91815
Bin-1012	100	0	1527216	14	1351	24	1	1	0.393234	2.23548
Bin-663	73.5	9.75	1528453	358	1296	27	NA	1	0.706717	96.9505
Bin-1573	97.33	0	1528476	34	1367	32	2	1	1.49216	407.145
Bin-1700	5.26	1.75	1531678	324	1227	11	NA	NA	0.388595	42.3624
Bin-819	97.31	0	1533835	66	1523	39	NA	NA	0.503784	1.07521
Bin-443	25.78	6.9	1534315	1056	1341	12	1	1	1.39084	2.41439
Bin-396	61.88	18.48	1535105	416	1333	20	1	NA	1.48937	106.801
Bin-1372	98.67	0	1543254	81	1283	23	1	1	20.728	497.014
Bin-1882	21.65	0.04	1543446	591	1568	28	NA	NA	1234.49	305.313
Bin-545	55.5	17.42	1543811	577	1544	10	NA	NA	6.31822	63.8611
Bin-1543	59.21	5.26	1547809	429	1450	20	NA	1	1.48067	324.069
Bin-2302	82.23	10.72	1550589	274	1414	27	NA	NA	0.946231	145.589
Bin-333	50.56	7.37	1552816	269	1317	18	10	NA	23.633	697.345
Bin-1004	41.54	1.72	1553797	358	1232	22	1	NA	1.23534	86.427
Bin-1888	73.36	27.42	1553935	406	1551	23	1	NA	3.01593	94.9562
Bin-1717	52.73	3.45	1554517	509	1550	13	1	NA	1.34303	160.25
Bin-1113	70.26	2.07	1554905	332	1490	20	1	NA	2.07936	35.9621
Bin-2114	88.36	4.49	1558471	48	1350	37	2	1	0.858497	19.5373
Bin-1886	74.98	12.05	1558832	265	1375	22	NA	1	0.367656	116.031
Bin-683	78.44	3.41	1558993	354	1408	25	1	NA	89.1022	13.7908
Bin-1928	98.92	2.15	1567527	73	1464	41	1	1	1.88354	145.089
Bin-342	62.5	2.78	1568457	153	1702	52	18	1	4456.5	629.984
Bin-995	92.98	6.38	1570796	20	1394	45	4	1	12.9153	5522.64
Bin-601	56.9	1.72	1571039	465	1232	12	NA	NA	0.650791	190.899
Bin-313	76.51	8.24	1571856	240	1481	18	NA	1	3.06943	1031.98
Bin-353	87.81	5.3	1575665	213	1389	38	1	NA	1.7329	599.768
Bin-599	76.9	4.85	1577843	387	1464	23	1	NA	1.00762	76.8208
Bin-2229	63.19	5.86	1578160	443	1400	23	NA	NA	8.215	124.391
Bin-1907	95.16	0.81	1578546	82	1507	41	1	NA	0.229798	58.2646
Bin-644	35.52	0	1579201	391	1320	19	1	NA	2.52163	50.0508
Bin-541	36.49	1.72	1581906	555	1498	5	NA	NA	2.84572	346.639
Bin-2357	75.12	2.96	1582883	426	1352	8	1	1	0.3735	8.68277
Bin-83	58.11	32.06	1583348	932	1425	8	NA	NA	0.799133	102.44
Bin-1149	69.59	4.94	1585721	400	1370	14	1	NA	0.904141	197.736
Bin-637	69.57	0	1587545	128	1398	23	NA	1	1.73309	587.85
Bin-234	22.73	0.86	1588127	1047	1831	11	NA	NA	476.586	69.1058
Bin-2211	91.45	4.99	1588993	94	1527	34	NA	1	6.51416	510.317
Bin-2186	84.77	1.45	1591220	215	1260	39	NA	NA	0.48608	115.747
Bin-48	35.55	13.79	1591625	890	1929	12	NA	NA	1019.35	92.4999
Bin-984	96.63	0	1593203	23	1472	44	3	1	6.12889	241.71
Bin-1477	44.21	0	1593231	474	1423	17	NA	NA	1.53484	14.5791
Bin-1698	85.12	12.9	1594617	151	1456	26	NA	NA	1.46971	516.457
Bin-1224	59.95	10.22	1596370	510	1362	9	NA	NA	2.72409	226.765
Bin-623	89.92	0	1597144	45	1448	39	2	1	3.43543	182.702
Bin-1648	94.67	5.6	1599372	129	1611	36	2	1	9.67065	149.708
Bin-1203	52.51	9.48	1599583	447	1431	10	NA	NA	0.870494	75.243
Bin-1195	86.22	13.31	1603606	335	1481	26	2	1	1.40652	95.0986
Bin-890	60.87	2.15	1604255	506	1455	7	NA	NA	0.642182	12.337
Bin-807	42.63	5.64	1604341	444	1493	8	NA	1	1.10379	112.06
Bin-475	96.63	1.12	1607180	18	1470	57	3	1	2.4706	12.6038
Bin-1363	40.35	1.75	1612354	503	1518	13	NA	NA	3.65253	29.3713
Bin-253	35.8	12.23	1613816	365	1522	20	NA	1	2.45425	841.415
Bin-1140*	85.35	3.08	1614863	99	1493	36	NA	NA	33.2454	216.641
Bin-1324	45.24	4.32	1615128	593	1411	11	NA	NA	1.26032	123.998
Bin-2337	92	6.57	1615754	125	1368	31	NA	1	0.45748	157.981
Bin-2245	90.65	1.75	1618382	78	1293	42	NA	1	0.220001	35.0468
Bin-1167	68.2	3.36	1620391	484	1549	17	NA	NA	0.554607	14.5703
Bin-1295	89.64	4.36	1624473	300	1497	22	1	NA	0.961848	23.3936
Bin-2353	85.23	0.97	1625121	165	1418	40	1	1	0.585679	165.964
Bin-1346	86.24	0.56	1626019	107	1395	42	1	1	0.599042	42.4413
Bin-710	79.34	8.61	1626763	367	1392	14	1	NA	0.755221	270.279
Bin-2524	93.31	0	1628071	107	1373	45	2	1	1.24834	182.95
Bin-722	81.5	3.63	1630123	372	1384	20	NA	1	0.184028	27.6808
Bin-309	26.98	1.46	1630198	188	1480	18	NA	NA	14.6403	810.319
Bin-488	39.97	8.93	1630717	1190	1499	14	1	NA	636.245	74.718
Bin-670	84.48	14.73	1631001	144	1329	53	1	1	0.82336	285.654
Bin-119	18.74	2.63	1631782	1089	1786	13	NA	1	593.905	64.386
Bin-1642	84.24	5.45	1635416	359	1499	8	NA	1	0.330082	1.00661
Bin-1470	92.07	0.81	1637173	50	1419	45	2	1	0.837864	286.382
Bin-1950*	85.01	3.47	1640965	305	1520	9	1	1	113.888	433.116
Bin-1516	64.64	5.31	1641341	438	1549	10	NA	NA	8.78953	72.6404
Bin-1174	38.4	1.2	1644419	446	1624	39	1	NA	13184.5	2424.53
Bin-1000*	73.35	3.8	1645135	110	1592	25	1	1	10.3034	774.878
Bin-334	15.14	5.33	1645201	1013	1929	15	NA	1	25.4681	14.3625
Bin-1036	95.03	6.57	1655750	206	1571	16	1	NA	1.41803	1.00051
Bin-833	97.8	1.1	1656096	52	1654	38	NA	1	5.59907	193.798
Bin-1491	63.79	4.11	1657102	499	1716	30	NA	NA	598.654	106.542
Bin-724	53.14	0	1657792	319	1591	22	NA	NA	1.29179	36.4793
Bin-2061	83.49	2.82	1658454	221	1495	32	NA	NA	0.918808	70.0187
Bin-211	70.69	26.88	1661672	400	1768	85	9	NA	790.471	147.579
Bin-1492	54.36	6.4	1662589	465	1573	31	NA	1	1.51166	577.257
Bin-728	40.69	0	1663400	580	1416	16	NA	NA	1.38478	93.4881
Bin-1522	87.1	1.08	1664439	95	1620	37	NA	NA	3.44078	51.2058
Bin-1046	94.32	0.88	1667884	133	1366	27	NA	1	0.248335	169.583
Bin-1239	90.49	7.07	1670009	280	1540	11	4	NA	0.456228	1.05157
Bin-908	78.5	2.52	1672246	349	1556	29	NA	NA	2.1427	71.2387
Bin-2328	29.39	10.92	1672533	753	1774	19	NA	2	3175.7	465.326
Bin-54	41.38	31.9	1676017	1019	1667	19	NA	NA	0.814038	58.927
Bin-247	20.83	25	1679454	913	1681	18	1	NA	0.966155	166.158
Bin-1887	69.03	11.58	1680401	510	1578	17	NA	1	2.4027	22.4381
Bin-2016	71.75	7.57	1680721	448	1567	26	2	NA	4.92652	643.718
Bin-183	82.46	15.98	1681421	282	1317	29	1	NA	2.39831	627.479
Bin-2372	91.21	5.57	1684163	204	1593	24	2	NA	2.35316	45.4443
Bin-67	39.26	5.19	1686005	483	1488	18	4	NA	579.994	4638.62
Bin-204	4.39	0	1688884	276	1684	30	12	2	3810.75	6757.24
Bin-611*	85.28	4.21	1692069	249	1576	31	NA	NA	24.3807	366.153
Bin-476	48.75	7.89	1694000	277	1415	8	NA	NA	0.784489	128.8
Bin-948	91.01	9.39	1694032	131	1752	60	1	1	12.9038	3078.53
Bin-1051	73.11	5.03	1695991	384	1439	12	NA	1	0.726641	89.4596
Bin-886*	94.02	1.99	1697266	25	1689	37	1	1	143.29	4142.85
Bin-1877	60.71	1.79	1698175	522	1550	16	1	NA	1.31024	143.544
Bin-1661	88.03	2.56	1699259	131	1651	29	1	1	2.32219	88.6102
Bin-997	84.65	6.82	1699753	400	1732	44	NA	1	5.61554	1.17442
Bin-2070	75.28	0.62	1701061	373	1431	14	NA	1	0.719376	107.246
Bin-317	69.83	50.35	1705565	391	1659	14	NA	NA	3.12667	249.935
Bin-304	71.94	5.59	1705986	435	1662	20	1	NA	7.85048	138.906
Bin-1399	87.81	4.08	1706570	213	1581	23	2	NA	2.66214	1.76206
Bin-519	59.65	7.63	1708607	603	1574	12	NA	NA	0.307231	36.0232
Bin-2028	85.55	4.72	1710266	78	1410	41	1	1	0.482746	179.873
Bin-1697	91.94	2.02	1710507	84	1517	39	1	1	2.99414	90.1822
Bin-1529	64.24	1.5	1713686	525	1595	23	3	1	1.02892	0.990812
Bin-721	84.2	2.15	1714977	250	1501	33	NA	1	0.225308	55.7193
Bin-232	42.71	6.58	1718535	819	1698	4	NA	NA	2.24452	49.3149
Bin-516	37.91	3.36	1720196	613	1709	29	NA	2	1733.99	213.16
Bin-2431	69.95	0.67	1726133	467	1498	24	NA	1	0.445624	129.634
Bin-2044	81.63	12.09	1728883	321	1551	25	1	NA	0.966732	66.6063
Bin-2477	76.1	4.27	1737245	287	1649	26	NA	1	7.82762	425.866
Bin-2436	2.08	0	1738167	451	1716	12	1	NA	2.84373	358.451
Bin-1122	83.01	4.05	1742821	188	1729	33	1	1	0.777733	0.626907
Bin-986	79.3	3.61	1743354	391	1581	23	NA	1	2.83089	532.85
Bin-1353	98.67	0	1743397	24	1594	36	2	1	0.785356	327.294
Bin-1821	98.67	2.67	1743676	19	1599	29	1	1	0.661641	9.21108
Bin-1916	84	2.97	1743799	138	1441	47	1	1	0.463801	115.346
Bin-1893	50.67	4.05	1744118	374	1337	14	NA	1	1.09576	30.7707
Bin-2003	44.81	6.9	1744679	453	1601	6	1	1	5.26605	84.8224
Bin-1136	33.65	3.51	1748286	532	1634	22	NA	NA	0.726941	459.841
Bin-1731	89.97	0.67	1750017	168	1609	28	1	1	0.684776	9.33028
Bin-2173	92.11	3.22	1750078	305	1595	32	1	NA	3.09089	433.647
Bin-1236	70.38	6.81	1752134	512	1537	15	NA	NA	0.503915	127.746
Bin-1631*	73.17	0.84	1756367	121	1866	29	1	1	5.59821	1284.37
Bin-2292	93.96	1.17	1757172	71	1609	36	2	NA	1.62572	149.47
Bin-1193*	97.33	0	1757889	75	1596	32	2	1	1.66761	634.474
Bin-2021	80.69	19.05	1759524	506	1637	27	2	NA	8.67243	466.991
Bin-631	93.1	7.84	1759604	121	1569	41	2	1	10.0367	1643.08
Bin-2379	47.05	14.14	1762305	541	1678	15	NA	NA	3.05658	101.619
Bin-1759	74.25	8.46	1763232	490	1760	8	NA	NA	4.8394	73.6011
Bin-291	62.33	7.12	1764008	326	1563	16	1	1	5.09025	118.68
Bin-723	58.01	2.07	1765882	665	1804	21	NA	NA	112.374	15.3993
Bin-1763	87.49	7.46	1767534	275	1386	37	NA	1	0.492933	113.321
Bin-2138*	74.89	2.51	1769527	114	1481	34	2	NA	1.24685	634.38
Bin-1424*	97.75	2.25	1770018	64	1623	34	1	1	115.136	567.289
Bin-1368	57.6	22.98	1770274	603	1582	16	NA	NA	0.113361	15.0756
Bin-1162	27.59	0	1772354	11	1436	15	NA	1	0.507377	1.85498
Bin-1986	34.29	0	1777654	409	1559	9	2	NA	0.546074	0.917735
Bin-177	80.1	7.8	1777925	461	1553	11	NA	1	0.663123	1.2069
Bin-2158	93.95	2.98	1780532	176	1591	43	1	NA	0.543629	96.3991
Bin-2027	89.9	0.24	1780708	185	1533	37	1	NA	0.864748	294.057
Bin-1892	88.22	3.04	1781278	271	1613	19	2	NA	0.0624491	27.9217
Bin-2450	82.7	1.94	1781665	73	1739	44	1	1	1.89433	178.053
Bin-1456	39.28	1.64	1784217	384	1835	38	NA	1	13212.2	1676.1
Bin-1052	92.97	4.22	1785522	207	1590	33	2	NA	2.53481	26.2253
Bin-607	72.46	13.33	1789666	506	1755	23	1	NA	12.4046	113.07
Bin-1120	73.51	6.67	1790648	550	1613	16	1	1	10.9795	4.21744
Bin-862	34.4	3.45	1790792	520	1591	20	NA	NA	0.398827	156.368
Bin-1270	84.62	8.93	1793230	259	1625	48	1	1	0.642898	352.202
Bin-2058	93.55	1.08	1794156	61	1743	33	NA	NA	5.19398	205.383
Bin-2202	81.24	3.03	1794535	211	1577	30	2	1	3.25358	294.93
Bin-2059	68.83	9.7	1796281	474	1464	15	NA	NA	8.79766	333.917
Bin-875	94.83	2.57	1796582	260	1635	43	NA	NA	2.70566	70.2105
Bin-1287	38.71	7.76	1801080	561	1668	6	NA	NA	2.18362	70.7504
Bin-612	91.13	2.48	1803474	259	1593	36	NA	1	2.93916	6.05564
Bin-225	62.43	14.72	1806897	1030	1924	16	NA	NA	7.35279	30.8056
Bin-1139	94.87	4.56	1807731	60	1676	36	1	1	3.58987	328.807
Bin-1462	47.59	6.21	1810244	405	1517	33	1	NA	3.18798	266.508
Bin-1494	89.42	3.39	1810547	284	1609	34	3	1	4.30819	3.10874
Bin-1991	83.07	85.38	1811710	282	1816	82	5	NA	955.315	180.058
Bin-1264	74.72	1.57	1814793	351	1585	12	NA	NA	1.58358	398.91
Bin-2517	95.5	5.36	1815366	203	1779	38	2	1	1.58215	3.40362
Bin-1530	70.73	1.98	1815460	424	1755	24	1	NA	1.8551	191.827
Bin-1796	43.19	0.29	1816003	660	1929	36	1	NA	34.2581	8.60317
Bin-277*	92.23	4.84	1816936	76	1751	30	7	NA	18.8325	1377.26
Bin-1138	87.9	2.15	1819616	260	1695	26	NA	NA	1.68015	31.0346
Bin-940	37.72	0	1823181	558	1915	30	1	NA	182.662	38.9684
Bin-2204	48.91	1.77	1824480	616	1686	22	1	NA	11076.9	1013.04
Bin-2230	82.15	1.97	1825546	379	1639	32	1	1	0.356029	72.1496
Bin-659	70.3	3.09	1825686	594	1769	16	1	1	2.32376	386.719
Bin-363*	90.36	4.49	1827468	167	1718	37	2	2	9.9484	904.364
Bin-1891	94.02	1.57	1827515	17	1800	33	1	1	0.741718	9.22746
Bin-2376	83.11	8.51	1828292	460	1638	33	1	1	1.74372	125.496
Bin-1289	56.55	1.72	1831008	306	1658	24	NA	1	7.54201	293.123
Bin-542	72.84	1.79	1837888	470	1664	33	NA	NA	1.12981	12.1077
Bin-1658	94.27	2.18	1841813	140	1675	43	2	1	5.68587	135.749
Bin-2478	49.82	0.85	1844576	664	1873	17	NA	NA	8.19234	2.20615
Bin-536	83.11	11.54	1847486	398	1549	23	NA	NA	0.778493	139.082
Bin-327	90.52	51.46	1849314	357	1732	20	1	NA	2.56259	95.3395
Bin-2219*	89.26	2.4	1851095	516	1658	32	NA	NA	56.6808	121.77
Bin-1693	89.54	6.9	1851120	250	1649	25	1	NA	0.82774	1.40287
Bin-1098	75.66	0.86	1851397	282	1795	13	NA	NA	1.26728	0.554811
Bin-1001	23.68	1.75	1852123	607	1620	5	NA	NA	0.9946	3.39049
Bin-1056	92.01	5.7	1853902	158	1847	28	NA	1	4.53978	395.02
Bin-2489	98.24	0	1854206	74	1909	29	NA	NA	2.46809	3.04528
Bin-13	66.38	49.14	1856456	860	1659	29	NA	NA	7.23179	125.581
Bin-793	57.29	16.65	1860258	801	2107	26	NA	NA	19.114	4.69669
Bin-1178	90.31	4.16	1862833	262	1833	35	2	1	0.666572	5.70857
Bin-2388	77.52	3.32	1864976	524	1696	21	2	NA	4.7788	1.62339
Bin-1943	47.27	1.82	1867019	645	1835	7	NA	NA	5.11924	6.27328
Bin-1624	93.01	1.67	1868747	97	1695	36	1	NA	7.74996	115.186
Bin-61	92.24	29.36	1868860	353	1712	25	NA	NA	0.717004	118.873
Bin-82	28.23	6.14	1870521	475	1681	16	1	NA	7.66058	6.31289
Bin-1229	81.02	8.76	1874047	415	1502	24	1	NA	0.50918	144.828
Bin-1359	77.69	20.58	1877531	579	1833	26	1	1	3.13549	21.7697
Bin-1432	93.21	0.95	1877619	133	1641	35	NA	NA	0.494097	155.959
Bin-801	65.32	6.38	1880953	521	1703	18	NA	1	1.88325	11.1726
Bin-1497*	92.62	0.02	1882809	40	1604	39	NA	1	1.96972	1188.21
Bin-1525	60.82	3.45	1883963	457	1692	22	2	NA	3.45559	13.3734
Bin-2347	78.07	9.04	1884619	355	1777	22	1	NA	2.1201	57.2321
Bin-737	49.79	3.96	1885117	628	1588	20	NA	NA	1.87181	148.275
Bin-2332	82.7	21	1886279	466	1788	40	1	NA	1.50909	280.394
Bin-1176	96.62	0.68	1887797	43	1654	38	NA	1	12.5373	183.356
Bin-1325	84.77	5.9	1891278	363	1522	10	NA	NA	0.712535	12.3294
Bin-2198	4.17	0	1891479	764	2053	17	NA	NA	84.6932	18.2309
Bin-1679	83.98	8.69	1892258	242	1549	26	NA	1	1.28864	119.053
Bin-598*	75.17	0.34	1894416	206	1500	10	NA	NA	4.99207	695.575
Bin-1073	87.72	20.18	1894885	140	1708	39	3	2	2.73707	761.32
Bin-606*	84.36	3.91	1896730	43	1845	36	1	1	137.877	2877.27
Bin-1164	77.53	6.99	1899042	479	1715	10	NA	NA	1.8596	24.8255
Bin-846	61.9	1.72	1900017	235	1578	26	1	NA	33.0527	2861.45
Bin-892	91.25	7.83	1900512	78	1779	41	1	NA	5.92591	53.427
Bin-2123	30.19	4.93	1902273	882	1985	27	1	NA	19.3521	70.8038
Bin-1562	51.75	3.51	1902867	672	1725	5	NA	1	1.08916	0.922617
Bin-104	73.9	7.27	1906044	261	1686	20	NA	NA	2.50729	498.473
Bin-1181*	79.87	3.61	1909391	451	1980	45	NA	NA	5084.98	858.712
Bin-2265	44.94	6.9	1913238	539	1812	19	1	NA	2.43504	57.3763
Bin-96	18.1	1.72	1914480	1361	1846	4	NA	NA	1.22127	1.27201
Bin-2188	61.79	2.01	1914894	470	1646	18	NA	1	1.2083	171.856
Bin-1088*	97.29	3.99	1915021	160	1840	40	1	1	19.8556	2285.05
Bin-184	4.39	0	1916269	940	2662	101	NA	1	2.43079	0.830093
Bin-904	91.95	2.3	1917568	117	1693	37	NA	1	5.82218	39.6424
Bin-1630	91.13	0	1918054	71	1406	43	NA	1	1.25498	146.623
Bin-2002	93.96	0	1920335	98	1749	40	1	1	0.2987	8.85994
Bin-2285	89.09	2.57	1921355	281	1771	33	1	1	3.33427	61.6131
Bin-532	86.28	6.82	1924931	372	1641	14	NA	NA	3.14096	122.832
Bin-826*	95.56	3.23	1926954	65	1690	47	NA	NA	8.79049	2568.91
Bin-1329	98.11	0.31	1927763	121	1807	44	2	1	14.5588	5.43957
Bin-251	88.93	1.34	1928625	103	1692	38	NA	NA	4.71629	120.66
Bin-798*	89.69	2.68	1928866	67	1735	44	3	1	1.29314	2890.34
Bin-1917	81.31	2.2	1930146	341	1619	30	NA	2	0.385976	44.4597
Bin-1258*	100	4	1933472	116	1633	32	1	NA	475.2	787.184
Bin-190	61.72	37.16	1933743	771	1708	19	NA	NA	0.541878	304.595
Bin-678*	89.04	0.67	1935156	52	1721	40	2	1	0.974042	514.104
Bin-1213*	90.56	2.7	1935972	242	1960	45	NA	1	2024.01	344.719
Bin-1736	55.29	1.67	1938556	705	1698	8	NA	NA	4.32264	62.438
Bin-1401	88.57	2.48	1938944	247	1653	39	2	NA	8.42476	127.478
Bin-1652	79.66	6.66	1939211	518	1816	33	NA	1	3.25378	308.555
Bin-1768	93.74	4.31	1941026	198	1665	42	1	NA	1.1618	428.221
Bin-2374	84.04	2.8	1942563	274	1670	31	NA	NA	1.41122	104.239
Bin-1131	64.29	10.56	1942966	565	1846	9	2	1	1.41725	216.15
Bin-1083	94.12	5.74	1943072	213	1858	30	1	NA	813.204	224.916
Bin-1813	44.95	1.75	1943296	659	1625	11	NA	1	1.0179	203.355
Bin-2191	61.18	4.04	1943791	549	1781	28	1	NA	7.87115	147.972
Bin-2131	70.75	6.03	1944008	329	1822	19	NA	NA	0.945805	81.0161
Bin-1411	62.85	4.36	1944685	473	1832	18	2	1	0.559942	58.5565
Bin-971	68.52	3.15	1946317	490	1825	15	NA	NA	2.38471	26.3529
Bin-1112	44.21	1.75	1946394	362	1960	25	1	NA	2.863	0.832063
Bin-1249	84.57	7.55	1946465	366	1752	31	3	1	6.06677	408.046
Bin-1483	76.28	7.86	1948092	529	1609	25	NA	1	0.428289	49.4007
Bin-2012	81.53	5.26	1948768	160	1663	27	NA	NA	2.01448	13.4347
Bin-1724*	92.41	1.34	1949560	66	1934	42	2	1	2.94229	521.99
Bin-2079	80.67	3.49	1952875	405	1749	28	2	NA	5.62254	19.828
Bin-2446	67.1	5.29	1956499	444	1806	27	1	1	3.01616	83.9282
Bin-842	76.33	9.84	1959283	423	1866	24	1	NA	2.63408	57.0551
Bin-2154	61.22	6.66	1960703	617	1832	12	1	1	1.45526	0.941208
Bin-2482	92.74	0	1964130	42	1523	33	NA	1	0.305866	17.6022
Bin-2316	87.04	2.9	1964898	336	1943	40	NA	1	29.2216	5.6861
Bin-627*	96.64	0.67	1968871	51	1824	41	4	1	16.5651	1612.45
Bin-1366	88.96	0.67	1970260	151	1716	32	2	NA	3.24235	294.031
Bin-1934	95.43	0.38	1971033	255	1740	43	1	1	18.9384	114.24
Bin-1490	86.72	3.15	1971795	290	1768	20	NA	NA	1.39617	59.7439
Bin-2286	90.16	3.8	1972410	281	1752	34	4	NA	3.16104	39.2379
Bin-1739	81.64	12.02	1973496	485	1767	25	NA	NA	1.11558	76.8542
Bin-2092	89.54	4.56	1973544	291	1737	35	1	NA	1.85702	133.302
Bin-1327	83.57	1.59	1973560	387	1946	32	2	1	1.01346	25.3182
Bin-713*	88.33	1.34	1975449	105	1856	38	1	1	2.34029	643.95
Bin-1683	92.62	0.9	1980474	170	1767	37	2	1	4.44855	313.208
Bin-2352	48.77	2.01	1980619	644	1827	13	NA	NA	3.02428	164.147
Bin-641	81.03	1.72	1984050	192	1784	38	3	NA	0.851832	1.32356
Bin-381	31.24	2.74	1984295	1358	2508	16	2	2	463.54	40.2841
Bin-2469	63.68	5.03	1988623	240	1789	15	NA	NA	14.3307	6073.47
Bin-453	91.68	66.39	1990576	444	1632	30	1	NA	1.04714	592.553
Bin-1980*	91.49	1.42	1991370	53	1709	27	NA	1	24.782	327.135
Bin-1629	90.76	6.17	1991448	203	1894	25	1	NA	1.22242	342.134
Bin-1626	15.79	0	1993329	545	2068	18	NA	NA	311.65	68.2942
Bin-2385	42.01	0	1994879	667	2176	20	1	1	1108.47	6.52195
Bin-2222*	94.51	2.64	1996395	100	1817	34	2	1	4.67484	540.417
Bin-385	59.55	38.23	1999849	1065	1901	16	NA	1	5.39847	48.0538
Bin-2234*	84.68	2.57	2000085	234	1923	21	NA	1	8.30318	4534.27
Bin-1565*	92.23	2.35	2008045	226	1928	46	1	1	1080.83	268.011
Bin-806	66.66	9.22	2010133	652	1798	13	NA	NA	1.04437	22.7586
Bin-2273	82.02	6.66	2010962	406	1871	22	1	NA	1.08412	30.0983
Bin-1100	91.88	3.44	2012275	209	1733	41	3	NA	2.42971	48.6083
Bin-1009	93.1	12.23	2012364	142	1884	32	NA	1	1.46915	274.293
Bin-1754	42.76	3.49	2012949	676	2007	17	2	NA	0.565083	0.496017
Bin-811*	96.23	3.77	2013219	261	1865	24	1	1	46.264	253.942
Bin-2457	91.95	4.18	2015330	205	1804	39	1	1	0.467782	8.96037
Bin-1914	43.57	9.36	2018047	490	1727	22	NA	NA	0.630151	150.467
Bin-66	96.63	5.22	2021444	135	1791	41	1	2	1.09417	488.499
Bin-1797	87.92	1.68	2025011	91	1820	24	1	NA	1.55669	98.0323
Bin-1594	92.84	2.66	2025297	146	1883	27	2	1	0.821573	223.118
Bin-1878	65.48	7.05	2026118	523	1833	25	1	NA	3.8367	42.494
Bin-2377	89.23	4.6	2026184	302	1654	56	1	1	1.21723	209.428
Bin-1598	83.15	9.08	2027693	404	1861	22	NA	1	2.04108	38.9976
Bin-749	93.06	2.68	2027892	70	1819	39	2	1	5.77506	30.5346
Bin-1595	55.17	3.45	2029574	746	2238	22	NA	1	70.0374	8.34428
Bin-2413	92.39	3.25	2033759	268	1856	44	NA	NA	0.717836	11.6034
Bin-2095	94.58	0.67	2034339	123	1848	31	1	1	1.07939	18.192
Bin-1520	93.1	16.77	2035965	233	1921	29	2	NA	2.53426	129.057
Bin-2042	44.97	9.48	2036019	856	2434	29	NA	NA	124.124	16.0354
Bin-620	95.8	1.09	2040874	151	1886	24	2	1	0.927563	9.70785
Bin-822	96.45	6.07	2040909	250	1909	46	2	1	2.56578	65.374
Bin-2468	96.64	0.67	2041506	76	1867	30	2	1	2.45212	290.345
Bin-189	81.9	8.27	2041642	276	2122	53	18	1	8529.03	1980.26
Bin-629	86.38	5.24	2041675	382	1760	26	NA	NA	3.47305	1857.55
Bin-2271	97.33	1.33	2048887	82	1831	20	NA	1	2.2348	384.8
Bin-969*	82.1	0.67	2050304	377	1765	20	1	1	1.86838	424.658
Bin-1003	86.6	98.86	2055770	736	2027	49	NA	1	0.967921	314.965
Bin-2168	90.87	7.51	2056201	427	1668	22	NA	1	7.59266	329.452
Bin-483	36.55	1.75	2058052	577	2095	17	NA	NA	30.8289	5.83455
Bin-632	35.83	4.6	2058408	481	2168	12	NA	NA	5117.75	991.389
Bin-219	72.92	3.36	2061866	240	1897	33	NA	NA	0.53476	156.98
Bin-740	70.38	7.8	2061959	323	1783	21	NA	NA	2.34257	542.154
Bin-1808	51.33	3.14	2065875	740	2075	20	2	NA	645.824	108.276
Bin-439	27.19	6.9	2068815	1056	1707	31	3	1	1.13457	140.293
Bin-1596	83.58	1.98	2071048	359	1665	31	NA	1	0.22692	8.14481
Bin-2157	50.92	14.81	2071263	507	1769	8	NA	NA	0.834261	294.405
Bin-673	77	19.31	2071741	447	1553	33	NA	1	0.52921	63.6682
Bin-2455	80.34	5.76	2071964	480	1841	23	1	NA	2.06327	86.3504
Bin-1392	79.28	5.53	2072325	495	1833	21	1	1	0.960936	135.899
Bin-1961	47.29	17.38	2073104	853	2055	15	NA	2	2.33581	67.7878
Bin-1134	91.24	3.19	2073952	118	1887	24	3	1	2.42572	278.219
Bin-2356	74.15	36.24	2079618	553	1760	9	NA	NA	2.21171	520.347
Bin-1539	94.24	3.24	2079926	288	1895	42	2	2	1.62062	150.529
Bin-1776	94.37	4.11	2086139	299	1918	22	6	1	1.94021	5.37921
Bin-666	87.7	3.5	2086884	205	1716	37	NA	NA	2.14348	16.9733
Bin-2475	88.58	2.78	2086917	191	2056	38	2	NA	0.612692	0.750082
Bin-410	24.75	3.45	2087478	1377	2319	11	NA	NA	660.949	5.55844
Bin-853	93.46	4.48	2087487	250	1851	30	2	NA	2.26832	107.385
Bin-957	98.56	1.92	2089645	109	1827	39	1	1	21.1606	149.342
Bin-676	91.81	7.43	2089965	364	2123	45	1	1	9.90597	2.22175
Bin-1508	94.93	2.64	2090382	194	2041	45	NA	1	1.48419	0.315933
Bin-2518	69.2	11.47	2091170	598	1986	25	1	1	0.825143	28.0691
Bin-1569	88.83	2.99	2091560	355	1823	29	1	1	1.23616	24.0121
Bin-864	83.59	0.99	2092000	250	1652	27	NA	NA	5.07376	152.075
Bin-2346	94.52	2.35	2093915	289	1873	26	NA	NA	0.809187	29.7846
Bin-2254	87.1	9.86	2095188	267	1969	29	1	1	10.2133	638.236
Bin-2515	91.59	5.37	2099908	173	1849	35	NA	2	2.45904	470.22
Bin-1406	91.61	2.07	2103933	85	1857	22	1	1	1.87809	54.4651
Bin-558	89.31	5.29	2105466	382	1622	30	1	NA	4.11771	190.882
Bin-2215	81.25	10.4	2106804	460	1798	23	NA	NA	4.52612	205.983
Bin-1487	76.92	5.14	2110008	482	1867	24	1	NA	3.87011	35.3561
Bin-1396	94.23	0.48	2113951	147	1857	47	1	2	2.89007	95.4019
Bin-70	54.65	21.32	2114301	709	2074	14	NA	NA	2.5099	211.67
Bin-1811	88.59	3.6	2118355	220	1731	39	2	1	9.79011	365.636
Bin-1271	50	3.45	2118591	618	1708	19	NA	NA	1.19948	12.4947
Bin-2237	88.12	2.13	2122748	204	1718	43	NA	2	0.707394	51.4263
Bin-1161	76.26	29.69	2124700	578	1971	32	1	NA	8.67424	123.416
Bin-1890	92.11	81.48	2125927	535	2171	72	1	2	1.27712	55.6041
Bin-643	93.87	0.67	2127231	229	1930	36	1	NA	0.239021	11.3062
Bin-2084	83.14	3.04	2131294	101	1938	26	NA	1	1.16665	343.447
Bin-1545*	89.92	3.09	2132447	348	1836	43	1	NA	2.19803	1026
Bin-2112	91.94	4.92	2133237	381	1721	28	1	1	11.9765	273.478
Bin-2311	68.24	18.44	2133680	643	1909	38	NA	NA	0.727128	118.168
Bin-1242	73.68	1.34	2134720	465	1910	24	NA	1	1.04686	4.72927
Bin-946*	90.4	0	2137101	95	1952	40	3	1	1303.99	267.056
Bin-2241	93.95	1.21	2138312	197	1869	40	2	1	0.381216	178.738
Bin-2259	87.46	3.36	2139252	295	1978	29	NA	NA	1.26807	139.939
Bin-2430*	94.63	0.67	2142939	158	1801	21	1	NA	9.097	724.955
Bin-510	48.27	30.98	2146233	1228	2317	24	4	1	2.62824	92.1459
Bin-1904*	86.71	1.09	2148693	234	1790	36	1	1	144.832	509.745
Bin-2491	56.3	1.51	2149960	130	1962	39	1	NA	3.45521	0.950422
Bin-1292	96.09	1.34	2164910	73	1979	46	4	1	1.73812	83.4107
Bin-2049	47.73	1.72	2169842	644	2169	34	1	NA	9.27474	1.68311
Bin-758	76.14	4.8	2170049	437	2029	31	1	NA	1.44537	185.513
Bin-193	90.6	9.64	2170051	520	2010	36	5	NA	6.3226	5.39143
Bin-1699	91.09	7.94	2170795	193	1989	31	NA	NA	0.854121	83.4158
Bin-2380	65.52	10.22	2170798	199	1986	26	NA	1	6.13966	76.6419
Bin-1997	39.47	0	2173548	400	2070	31	NA	1	2.78933	46.2537
Bin-1722	67.29	2.44	2176437	714	2180	31	1	NA	1379.82	7.14768
Bin-1850	96	0.63	2177675	134	2038	46	NA	1	11.7491	2.15057
Bin-1750	65.42	8.42	2180695	495	2063	19	NA	2	5.43385	46.7235
Bin-915	88.9	2.43	2182215	331	1786	28	NA	1	11.3801	111.681
Bin-987	77.95	6.4	2183394	480	1942	21	NA	NA	1.17193	68.0318
Bin-1912	95.73	2.28	2183441	19	2104	35	1	1	0.621921	4.15186
Bin-1044	86.54	5.52	2184874	481	1774	28	NA	1	1.24065	50.3714
Bin-2110	91.46	4.11	2185242	181	1980	35	2	2	4.11562	419.736
Bin-1826	21.93	1.75	2185609	785	2343	17	NA	NA	69.4685	16.028
Bin-103	92.87	4.49	2191270	298	1816	27	NA	1	1.69908	160.4
Bin-2004*	90.38	0.67	2193225	168	2236	37	1	1	7.45555	2456.45
Bin-1691	65.75	8.7	2194646	539	1824	22	2	NA	2.98058	456.197
Bin-1949	94.05	1.73	2194712	167	2057	37	3	1	2.45636	375.476
Bin-1897	76.46	9.95	2196240	523	1928	17	NA	NA	1.40436	349.075
Bin-1607*	82.96	0.89	2196321	182	2005	28	1	1	4.24071	606.974
Bin-2426	89.58	4.01	2200459	283	1997	39	NA	1	1.90572	86.8571
Bin-2175	89.21	9.98	2201853	405	2047	36	1	1	4.59504	25.0748
Bin-547	88.19	3.04	2204373	179	2035	31	3	NA	1.3569	124.093
Bin-1952	84.87	12.04	2207368	509	2164	31	1	NA	2.4776	79.2906
Bin-1978	59.4	0.86	2207448	398	1847	39	2	NA	3.79039	450.901
Bin-2369	88.54	0.45	2208487	312	2110	33	2	NA	0.699985	32.1469
Bin-2140*	97.34	2.37	2208934	243	2026	44	NA	1	10.8944	563.128
Bin-1312	92.94	1.87	2210515	249	2127	38	NA	1	7.28597	260.156
Bin-467	89.42	37.3	2211025	360	2022	33	1	1	2.49035	294
Bin-2104	85.62	8.22	2212091	240	1737	28	NA	NA	1.14966	51.9994
Bin-692	82.69	9.16	2212221	516	1945	10	NA	1	1.36158	19.9115
Bin-699	94.63	1.68	2215702	270	1871	24	1	1	0.224977	36.7692
Bin-824	89.49	11.05	2219054	332	2064	31	NA	NA	1.38371	35.2135
Bin-913	92.75	7.09	2220735	336	2048	21	2	NA	0.745398	1.01825
Bin-2391	91.83	3.86	2220739	293	1919	31	1	NA	1.7643	10.3565
Bin-1459	92.5	1.85	2222478	70	2073	37	1	1	0.784023	82.3544
Bin-769	26.62	0.31	2223424	674	2328	29	1	1	22319	4819.56
Bin-2488	89.76	6.89	2225703	501	2048	26	1	1	0.387768	0.681066
Bin-816	82.92	7.56	2225753	294	2040	38	NA	NA	5.00557	953.663
Bin-1541	91.5	2.93	2225754	244	2082	35	1	NA	1.4403	190.816
Bin-2008	95.16	0.34	2227285	137	1875	36	NA	1	13.2607	215.348
Bin-1975	90.75	4.81	2229055	479	1846	17	1	1	0.405924	17.4629
Bin-1226	73.29	8.28	2230168	541	1887	29	NA	NA	3.2058	40.4576
Bin-1822	39.47	11.4	2232246	665	2234	24	2	NA	338.883	75.0686
Bin-2105	75.68	13.99	2237073	560	2062	22	NA	NA	1.82503	246.599
Bin-1570	89.37	3.09	2238233	325	2097	27	2	NA	1.69112	281.5
Bin-2182	90.69	2.42	2238427	323	1892	38	NA	1	5.93929	44.0869
Bin-321	67.73	11.17	2241621	433	2348	45	NA	NA	5.02261	1.04315
Bin-2403	95.8	0	2241730	56	1999	35	NA	1	1.05767	92.3217
Bin-503	21	1.72	2249193	636	2953	43	1	NA	6.42074	1.12565
Bin-1655*	91.51	2.22	2249252	120	1632	38	1	1	2.15297	370.767
Bin-1896	98.66	0.67	2251197	124	2071	33	NA	1	1.38299	55.9157
Bin-595	81.23	13.59	2256499	456	1844	32	NA	NA	1.07974	24.8276
Bin-2224	90.37	2.5	2257706	255	2103	46	1	NA	6.3354	1.26413
Bin-1579	89.82	0	2258544	208	1946	35	NA	1	2.64555	17.1386
Bin-1644	90.23	0.66	2259070	169	2235	34	5	1	10.9316	2.18656
Bin-719*	92.11	2.67	2260913	133	1944	24	2	NA	3.15202	1230.83
Bin-2270	94.02	13.82	2269846	96	2181	53	1	1	14.1322	928.979
Bin-1041	97.36	0.02	2273359	108	2034	32	NA	1	0.206023	34.9245
Bin-1071	58.73	3.3	2274163	633	1814	34	1	NA	0.514833	38.4786
Bin-2412	95	1.68	2274873	240	1928	23	2	NA	1.11774	1.50415
Bin-2166	80.85	4.85	2275453	671	1819	24	1	NA	14.3584	5.80678
Bin-2494	90.42	4.03	2278441	439	2152	43	1	1	6.87216	41.1925
Bin-1248	95.01	7.24	2279681	279	2072	29	1	1	2.57653	42.8729
Bin-834	80.44	3.36	2281302	288	1826	29	1	NA	1.23084	191.967
Bin-2432	96.49	4.31	2281472	399	2219	40	1	1	61.256	11.9075
Bin-2251	96.48	9.67	2281772	187	2102	34	3	1	3.07847	414.902
Bin-1548	80.77	12.36	2282056	523	2193	44	NA	NA	7.60144	117.015
Bin-1788*	81.44	4.17	2282658	509	2272	48	NA	1	788.74	152.019
Bin-2060	91.94	0	2283460	115	1980	43	2	2	7.2701	166.687
Bin-1650	68.02	4.47	2285509	761	2084	8	2	NA	0.592647	0.881725
Bin-859	92.19	6.04	2287551	492	1984	34	1	1	0.861114	15.4676
Bin-831	89.3	9.76	2291839	425	2098	30	NA	NA	3.86726	358.207
Bin-452	42.57	25.44	2295136	1472	2838	26	NA	NA	80.8647	13.6258
Bin-1371	66.23	5.51	2297577	578	2002	21	NA	1	2.50711	48.9129
Bin-171	79.64	6.78	2298739	480	2106	26	3	NA	7.88973	3295.78
Bin-3	94.13	2.53	2299068	305	1988	23	1	NA	2.41801	497.553
Bin-1019	33.88	9.96	2299338	1071	2193	12	NA	NA	9.71007	110.561
Bin-1021	55.77	6.02	2308701	352	2244	43	NA	1	28126.2	2899.11
Bin-2501	94.96	7.33	2308730	135	2029	41	2	1	9.48231	167.75
Bin-2470	82.05	5.44	2309135	235	2192	33	1	NA	3.14985	276.322
Bin-977	73.85	4.52	2309200	388	2287	31	NA	NA	46.2324	8.64345
Bin-795	82.47	7.01	2309584	353	1831	32	NA	NA	7.60799	91.7343
Bin-1227	93.29	0	2312203	137	2040	35	1	1	4.33186	242.748
Bin-1511	92.84	6.04	2322146	70	2113	34	2	NA	20.7049	12818.8
Bin-974	68.54	15.3	2325825	29	2060	45	NA	NA	801.159	387.144
Bin-802	39.98	0.34	2326081	825	2428	38	NA	NA	17.452	3.54291
Bin-2067	81.55	6.57	2326457	297	1867	23	2	NA	5.49756	134.567
Bin-2511	73.1	2.08	2331883	653	2503	28	NA	NA	27.1609	5.61153
Bin-924	73.55	9.68	2335200	524	2177	19	NA	NA	2.65027	131.065
Bin-685	93.93	6.98	2336014	268	2191	36	1	2	1.13126	0.612645
Bin-33	34.45	7.18	2337413	1418	2242	10	1	NA	557.478	153.43
Bin-574	95.37	2.01	2343150	118	2017	32	1	1	0.928591	13.1276
Bin-217	43.63	34.83	2349641	644	2192	26	1	NA	1.51919	36.3482
Bin-1241	28.95	5.26	2350155	956	2455	34	1	NA	25.1467	4.72737
Bin-762	82.23	23.4	2352514	494	2267	24	1	2	0.880567	0.506686
Bin-982	97.07	6.97	2353748	398	2164	13	3	1	0.640624	1.30533
Bin-907	73.16	12.98	2354848	587	2240	22	NA	NA	2.91226	16.5181
Bin-1196	82.06	11.74	2355056	354	1993	17	NA	NA	0.975021	293.822
Bin-2461	88.74	2.61	2355489	369	2117	37	1	1	1.4253	24.9484
Bin-863	78.04	15.15	2355981	689	2534	40	1	1	7.80258	2.1563
Bin-2063	92.68	2.18	2362999	289	2071	22	NA	1	3.32609	363.284
Bin-640	77.3	9.88	2364265	561	2310	26	1	1	3.28116	206.51
Bin-2471	89.91	2.02	2364842	119	2109	37	NA	NA	1.50846	351.1
Bin-2387	93.29	0.67	2365502	183	2002	42	2	1	0.938487	109.259
Bin-1831	81.02	2.17	2366751	492	2020	23	NA	NA	1.63402	21.9999
Bin-1334	90.76	3.89	2368708	430	2314	33	1	1	16.6274	3.12722
Bin-1496*	89.49	3.12	2369558	64	2188	39	2	1	2.36888	685.098
Bin-1350	90.54	1.91	2370489	138	1884	30	NA	NA	5.66359	1.58386
Bin-528	92.62	3.58	2371792	280	2068	36	1	1	2.45207	90.91
Bin-308	19.28	12.93	2372415	1469	2276	17	NA	NA	0.738266	81.8009
Bin-1985	66.36	3.3	2376055	722	1945	8	NA	NA	1.13216	34.2418
Bin-2317	72.51	19.83	2377979	582	2088	30	NA	NA	13.2533	860.625
Bin-780	97.27	0.55	2384797	97	2074	34	4	NA	4.89813	133.254
Bin-1558	86.95	8.17	2384861	270	2118	20	1	NA	3.92633	907.418
Bin-350	42.22	7.76	2385926	1458	2124	12	1	NA	5.25019	78.3353
Bin-2474	96.42	2.01	2387155	72	2087	43	2	NA	1.1262	30.8242
Bin-1281	94.63	0	2389795	122	2132	35	NA	NA	2.08425	70.1201
Bin-2434	78.22	7.55	2390552	346	2290	43	4	1	4.70301	1.37479
Bin-213	48.24	19.5	2394315	1710	2748	43	1	NA	521.17	70.1645
Bin-593	91.74	6.6	2394884	354	2089	23	NA	NA	0.864211	144.137
Bin-74	71.55	30.04	2395132	1213	2247	20	NA	NA	2.09569	61.1447
Bin-1676	94.46	3.24	2396793	126	2195	37	1	1	1.15971	207.322
Bin-2072	84.68	8.46	2397374	311	2175	24	NA	1	1.52301	179.204
Bin-2192	88.77	3.38	2397546	444	2097	20	1	1	2.83737	357.832
Bin-1026	87.04	3.12	2398550	326	2343	34	2	1	73.1505	15.5482
Bin-1427	80.37	9.67	2400591	557	2264	38	2	1	0.927884	247.562
Bin-186	82.22	12.12	2405527	629	2211	23	NA	NA	0.726666	69.6159
Bin-711	76.51	4.24	2409161	691	2105	19	1	1	3.0445	138.905
Bin-2170*	98.91	1.73	2415192	57	2196	50	NA	1	89.0867	105.023
Bin-1251	81.03	4.31	2416052	195	2308	29	1	1	0.694276	0.819379
Bin-1199	88.99	5.45	2417082	219	2195	37	1	NA	1.28395	67.3758
Bin-2467	93.96	10.96	2419794	78	2166	29	NA	NA	5.99418	1104.07
Bin-2299	94.23	6.71	2422173	220	2160	40	4	1	2.17927	327.829
Bin-1450*	97.85	2.15	2422249	91	2079	35	5	2	10.8674	5850.74
Bin-2486	48.3	9.65	2422462	708	2202	13	NA	NA	0.70703	257.767
Bin-1873	40.27	4.76	2422637	979	2633	25	NA	NA	337.392	40.8931
Bin-135	30.89	6.33	2424419	711	2946	66	1	2	1411.13	162.625
Bin-1649*	89.26	0	2432593	118	2298	33	2	1	1.9363	759.943
Bin-1377	89.67	15.6	2434896	287	2202	27	1	1	3.89082	362.899
Bin-884	89.62	1.75	2435320	540	2133	36	1	NA	3.4596	40.9707
Bin-1279	94.31	4.35	2435454	239	2076	15	1	NA	0.353558	0.524416
Bin-347*	94.21	3.23	2435478	237	1933	30	NA	1	2.77452	540.524
Bin-537	89.54	7.09	2435916	471	2319	44	1	1	2.66005	0.424925
Bin-936	85.66	10.35	2438187	292	2250	27	1	NA	1.7618	215.002
Bin-843	92.38	0.03	2442489	25	2091	33	1	1	0.975945	4.1261
Bin-2209*	93.6	0.8	2442686	183	2072	30	NA	NA	183.717	289.106
Bin-768	54.91	0	2444174	710	2280	32	2	NA	1750.15	334.73
Bin-1119	74.45	8.22	2444718	525	2093	12	NA	NA	1.98603	250.993
Bin-2210	78.06	0.73	2447966	611	2518	42	NA	NA	12.4177	2.47869
Bin-2510	50.34	3.45	2450504	488	1900	25	2	1	1.26185	36.7407
Bin-1320	86.69	8.37	2450635	504	2200	38	4	1	0.656196	84.6731
Bin-652	87.98	16.78	2453919	296	2304	28	1	NA	18.2355	3830.2
Bin-779	62.77	5.46	2454740	852	2448	40	1	NA	40.0655	8.2975
Bin-1824	0	0	2455057	823	2341	16	NA	NA	0.548274	0.813248
Bin-872	88.5	8.11	2456027	330	2265	32	NA	NA	3.01226	688.159
Bin-1076*	92.28	0.67	2456326	77	2431	37	1	NA	3.48432	1352.7
Bin-733	98.01	1.88	2456619	166	2419	27	4	1	1.7763	0.953039
Bin-1729	84.58	12.35	2457012	530	2422	29	2	NA	2.03754	83.2008
Bin-273	91.82	5.36	2457481	332	2151	37	4	NA	1.52763	297.88
Bin-131	81.58	219.68	2459225	1522	2536	24	1	1	3.00181	112.557
Bin-911*	85.25	0	2460186	33	1970	39	2	1	5.94576	888.209
Bin-989	73.98	5.37	2460491	527	2149	21	NA	NA	0.274859	96.5515
Bin-182	93.51	0.69	2463193	222	2046	36	2	NA	2.06705	273.163
Bin-2371	62.93	7.59	2463263	547	2268	23	NA	NA	5.58632	144.184
Bin-2013*	97.99	2.28	2463995	75	2211	32	3	NA	8.26473	3620.76
Bin-1455*	91.81	2.52	2466544	317	1958	23	NA	1	4.68636	683.406
Bin-1854	91.89	1.27	2466643	147	2030	44	NA	1	31.0785	167.038
Bin-569	67.56	15.94	2467173	815	2360	19	NA	2	2.71483	15.2507
Bin-1926	84.27	14.78	2467636	508	2380	30	1	NA	5.72016	37.1738
Bin-1600	93.29	3.39	2467745	205	2068	39	NA	1	7.97502	15.9716
Bin-1678	99.3	2.45	2467865	76	2224	32	NA	1	2.56987	120.135
Bin-782	89.87	3.17	2470234	369	2189	42	NA	NA	0.424965	36.8912
Bin-2258	88.06	19.76	2470985	461	2283	28	2	NA	3.94093	1292.09
Bin-1387	90.02	3.24	2471248	183	2116	41	1	1	1.93635	45.9007
Bin-1294	99.14	2.59	2471281	71	2321	35	NA	1	1.59658	78.2371
Bin-932	46.37	5.43	2471401	727	2564	38	1	1	4775.65	955.879
Bin-2358	95.45	2.42	2471929	95	2248	37	1	1	2.67521	277.182
Bin-1946	85.47	6.38	2474326	186	2231	43	1	NA	1.65749	227.935
Bin-192	64.64	15.67	2475735	744	2468	28	NA	1	11.3456	2.03864
Bin-312*	100	1.83	2480121	220	2195	46	1	1	57.1645	412.383
Bin-2195	97.09	3.24	2485174	127	2206	37	4	1	1.45215	139.641
Bin-1225	60.84	8.52	2489239	1079	2893	50	NA	NA	26.8462	5.52444
Bin-1990	90.21	6.48	2489547	415	2276	35	1	1	3.05621	1041.23
Bin-372	91.27	14.68	2490474	357	2225	17	1	NA	1.09574	7.76064
Bin-597	71.47	25.86	2491258	648	2347	18	1	1	15.7171	5733.54
Bin-1143	79.11	49.24	2493584	743	2024	29	NA	NA	0.551122	69.8562
Bin-1623	77.61	8.3	2493781	517	2200	28	1	NA	2.15347	176.314
Bin-1504	88.83	10.22	2494165	497	2316	29	NA	NA	2.27424	36.9502
Bin-1605	91.44	7.33	2495310	232	2367	42	1	1	1.206	104.59
Bin-1995	92.43	5.39	2498503	256	2443	52	2	1	19.0554	3.42583
Bin-1257	88.98	0	2499323	14	2022	39	NA	1	0.515524	3.51516
Bin-739	100	12.07	2500254	330	2129	64	2	NA	0.694985	207.225
Bin-1263	67.21	0.38	2501022	693	2591	23	1	1	685.067	132.972
Bin-662*	95.36	4.91	2502556	276	2260	42	NA	2	5.25817	427.005
Bin-127	96.43	1.11	2503100	95	2151	38	9	1	2.37819	147.067
Bin-379	83.53	11.83	2503379	353	2397	38	3	NA	2.49674	456.649
Bin-310	37.11	17.63	2504767	1371	2669	44	NA	3	2.74568	73.7026
Bin-146	96.56	2.62	2506414	26	1956	51	4	NA	3.26878	10.9581
Bin-817	92.99	5.35	2508601	379	2239	36	3	1	0.758317	0.917097
Bin-2068	94.63	8.64	2509291	258	2230	41	3	1	2.1197	295.147
Bin-2136	87.35	3.75	2509672	425	2426	44	1	1	34.6129	8.08296
Bin-1211	81.05	8.45	2510061	425	2279	21	1	1	2.15962	103.796
Bin-2046	96.2	4.03	2510391	93	2208	27	2	1	0.963859	44.1774
Bin-1799	96.05	2.31	2511370	434	2555	44	3	1	27.8975	4.27763
Bin-351	28.07	13.16	2512671	1579	2484	37	NA	NA	3.16894	130.923
Bin-2048	81.96	10.04	2512817	711	2341	10	2	1	5.03564	539.856
Bin-442*	81.88	1.99	2512841	398	2172	18	3	NA	3.34099	1116.7
Bin-2231	96.17	2.19	2513575	281	2355	43	1	1	8.89782	2.73609
Bin-1583	69.47	0	2513595	198	2143	23	NA	1	0.380326	53.5878
Bin-1389	93.29	2.24	2516831	199	2136	32	NA	1	2.88315	314.166
Bin-791	94.83	6.58	2516998	340	2418	36	2	NA	2.92542	757.088
Bin-1751	94.03	4.72	2517845	110	2166	27	NA	2	1.25899	186.649
Bin-1288	95.19	5	2517958	364	2383	26	NA	NA	2.68295	1157
Bin-2307	87.79	1.36	2519247	361	2156	34	2	NA	0.693631	22.8345
Bin-730	78.51	14.58	2519440	606	2296	20	NA	NA	1.60263	580.277
Bin-741	90.08	4.59	2520350	406	2418	70	NA	NA	58.6691	13.3957
Bin-1235	98.18	0.6	2523062	51	2476	61	3	1	2.91725	10.81
Bin-1954	94.26	2.99	2525583	346	2281	40	2	1	1.70609	0.431789
Bin-1711	95.47	0.41	2527023	93	2328	29	1	NA	1.62891	322.324
Bin-1010	83.12	5.59	2528085	380	2267	22	1	1	1.09196	143.731
Bin-1231	87	6.28	2528907	441	2232	28	2	NA	2.79906	812.151
Bin-1030	84.1	24.9	2531681	715	2329	35	NA	NA	0.381553	85.6056
Bin-1493	68.29	8.2	2536487	675	2379	24	1	1	5.30382	113.011
Bin-965	93.67	3.41	2541397	156	2106	37	2	NA	6.31052	266.729
Bin-1059	89.21	49.38	2541607	679	2456	46	NA	1	2.38165	494.77
Bin-2368	93.29	9.47	2541649	367	2288	35	4	1	2.02786	97.3736
Bin-1609	91.23	14.24	2544506	204	2296	32	1	NA	3.74334	1079.71
Bin-718	58.69	4.39	2547346	541	2182	25	NA	NA	2.06878	55.0007
Bin-828	88.03	5.91	2547902	532	2465	47	2	1	14.9087	3.60692
Bin-2366	99.17	9.12	2549115	224	2344	33	3	1	4.61739	120.845
Bin-2363	67.92	15.38	2553742	787	2408	17	1	1	5.49487	56.7582
Bin-1686	91.45	10.96	2553894	295	2312	28	2	1	3.49336	255.272
Bin-1020	99.4	1.49	2555876	206	2335	29	NA	1	0.52945	1.06916
Bin-1299	99.19	0.54	2560138	40	2148	46	2	1	3.93656	51.4959
Bin-2459	77.63	2.8	2560355	598	2242	19	2	NA	0.4294	14.3034
Bin-1737	61.87	2.38	2561152	860	2366	14	NA	1	1060.91	1.34619
Bin-1305	83.33	2.79	2562463	257	2452	46	2	1	24.6301	5.10676
Bin-648	44.42	4.31	2563806	637	2364	16	NA	1	10.0074	160.925
Bin-975	87.69	6.72	2565039	437	2334	38	2	1	10.8942	114.17
Bin-1513	80.36	5.46	2566907	81	2223	36	1	NA	4.43046	63.0224
Bin-1430*	95.7	0.81	2567011	44	2165	40	NA	1	51.2781	8225.57
Bin-2221	82.28	5.83	2567989	255	2400	31	2	NA	2.51191	243.107
Bin-771	61.36	7.02	2568094	505	2424	30	1	NA	2.38877	69.2742
Bin-1317	43.97	3.45	2568232	547	1997	19	1	1	2.09727	53.366
Bin-205	90.22	9.16	2570318	716	2382	54	5	1	14.1742	6.10406
Bin-2293	79.62	9.17	2572661	512	2011	35	NA	NA	0.80549	84.7065
Bin-919	96.73	0	2573145	179	2363	54	3	1	5.7789	1.39529
Bin-1404	86.56	8.67	2574949	237	2324	25	2	NA	1.75408	401.808
Bin-178	57.47	47.79	2575783	1526	2516	31	NA	NA	18.8994	83.3829
Bin-2466	38.87	0	2580794	713	2205	17	NA	NA	994.6	183.411
Bin-2503	90.47	6.38	2581909	412	2269	25	1	NA	1.93093	24.438
Bin-928	61.87	10.35	2582501	663	2085	9	NA	2	0.471755	19.1306
Bin-538	83.69	8.43	2583823	393	2071	34	1	NA	1.30363	83.3006
Bin-707	85.17	2.2	2589173	522	2170	37	2	1	15.2429	328.794
Bin-1086	94.37	2.41	2592457	154	2258	32	3	1	1.97581	125.96
Bin-2370	79.45	16.81	2594921	678	2128	33	NA	1	0.90361	121.562
Bin-2267	93.36	8.17	2599571	313	2402	30	2	1	1.51504	111.807
Bin-1753	67.47	2.01	2601560	760	2273	17	NA	1	0.638208	8.31253
Bin-392	93.47	5.87	2604668	166	2269	33	NA	1	0.819363	83.9709
Bin-2324	84.05	17.5	2605982	762	2130	36	NA	NA	4.74424	249.178
Bin-2247	99.04	8.75	2606056	244	2207	37	2	1	5.39231	63.2875
Bin-970*	87.81	3.24	2606522	185	2355	34	NA	1	1.26905	418.17
Bin-2248	88.58	2.89	2617174	133	2337	51	4	1	2.9558	0.86255
Bin-1261	89.45	9.09	2619324	386	2350	42	NA	NA	1.66868	85.8037
Bin-1923	98.81	1.9	2619410	159	2202	38	1	1	4.45795	273.354
Bin-1360	90.04	2.01	2619549	399	2381	22	2	2	3.97726	102.338
Bin-2184*	90.94	4.7	2625932	263	2285	33	NA	NA	2.85156	380.322
Bin-955	98.39	0.99	2629475	178	2194	62	3	1	12.6251	113.192
Bin-592	94.39	16.94	2631112	410	2157	32	1	NA	2.32074	221.137
Bin-2400	63.07	22.41	2632271	813	2503	18	3	NA	1.32254	321.51
Bin-1067*	93.96	0.67	2634088	216	2359	36	1	NA	0.997167	510.832
Bin-2333*	90.94	1.34	2637273	174	2540	35	2	1	43.3545	31968.5
Bin-2472	93.87	2.19	2638654	421	2283	39	1	1	9.51083	121.769
Bin-869	93.72	1.81	2640765	102	2446	34	NA	NA	4.36735	165.562
Bin-378*	76.95	2.15	2641065	270	2312	14	1	1	6.8094	1025.7
Bin-1559	84.19	11.37	2646275	509	2411	42	2	NA	1.87965	503.122
Bin-2350	52.81	1.4	2646297	977	2692	16	1	NA	1028.33	2.12121
Bin-220	96.84	4.78	2648248	466	2475	47	1	1	73.4819	24.1645
Bin-2490	95.19	4.57	2650485	290	2072	38	NA	1	2.9006	242.048
Bin-1566	81.46	18.53	2650915	540	2555	25	2	1	8.18346	67.2602
Bin-1970	97.15	1.61	2651006	142	2530	38	2	NA	2.48102	6.41984
Bin-1190*	92.95	0.25	2652452	210	2195	32	2	1	8.64056	746.674
Bin-1625	52.04	13.65	2655731	1056	3079	33	NA	NA	5.75028	1.64325
Bin-999	95.97	2.24	2655831	95	2333	36	2	NA	2.34951	127.734
Bin-2255*	92.85	0	2659425	161	2297	29	2	NA	2.67426	1334.65
Bin-459	24.94	7.61	2663482	1826	3150	14	NA	NA	769.225	130.318
Bin-945*	94.85	4.7	2666237	278	2336	37	1	NA	28.3505	3754.6
Bin-1127	28.03	3.45	2666936	1150	2651	28	NA	NA	26.6577	5.05917
Bin-527	98.13	5.92	2670010	135	2217	46	NA	NA	14.4764	343.794
Bin-194	15.52	0	2678968	1182	2555	42	4	NA	2.39289	150.594
Bin-1941	89.42	4.06	2679983	582	2467	34	1	1	2.94196	24.6092
Bin-530	80.41	6.49	2681019	404	2177	20	NA	NA	0.559138	109.626
Bin-2113	79.91	6.48	2688644	668	2569	33	3	1	922.745	149.511
Bin-1094*	95.71	1.34	2692578	86	2335	27	NA	1	8.81949	4866.1
Bin-427*	86.98	4.05	2695473	537	2458	41	17	1	160.441	41.0333
Bin-1489	66.25	7.24	2696940	755	2421	25	1	NA	2.34106	162.582
Bin-1987*	95.87	4.95	2698943	227	2442	45	3	1	1.16459	477.795
Bin-1968	95.16	2.69	2699845	226	2531	39	NA	2	65.3957	20.963
Bin-1099	96.96	4.81	2705050	239	2240	34	1	NA	3.06208	122.535
Bin-1690	93.39	1.92	2705972	66	2478	37	NA	1	0.64315	46.0659
Bin-1902	86.07	2.68	2715583	569	2521	31	2	NA	1.55026	111.711
Bin-1647	88.84	8.75	2719715	408	2324	30	NA	NA	4.04978	134.226
Bin-2407*	91.28	0.67	2725252	152	2365	32	NA	NA	1.48571	719.071
Bin-2499*	93.92	3.98	2725776	178	2483	24	NA	1	2.7043	751.266
Bin-1110	95.62	1.43	2732545	386	2317	35	NA	1	3.8764	0.889584
Bin-466*	93.06	4.85	2740045	289	2477	28	2	2	2.60519	902.968
Bin-1058	92.97	0.34	2741952	243	2164	36	2	NA	3.94854	79.5855
Bin-2278	42.02	9.66	2744205	757	2478	15	NA	NA	2.72736	57.2248
Bin-1473*	98.6	1.41	2745274	155	2447	38	2	NA	7.60445	401.786
Bin-2523	94.56	0	2746642	19	2319	41	2	1	1.28512	0.426385
Bin-559	96.45	0.59	2755849	83	2290	47	1	1	4.20876	170.407
Bin-315	56.9	50.9	2757049	735	2588	49	3	1	65724.6	11056.4
Bin-1944	96.77	4.23	2759573	212	2492	45	2	NA	3.10001	135.76
Bin-2448	94.22	4.24	2760031	299	2441	37	NA	NA	2.41735	103.822
Bin-1782	61.23	0.88	2760621	763	2885	40	NA	NA	38.4688	8.32737
Bin-1179*	90.64	3.55	2762078	74	2591	47	NA	1	26.4541	332.297
Bin-1272	87.77	24.53	2764252	544	2597	37	2	1	2.24629	204.772
Bin-2304	62.75	2.85	2764590	814	2806	27	NA	NA	117.043	25.6166
Bin-2151	94.02	1.01	2765225	293	2651	40	2	1	2.1315	0.397685
Bin-1578	97.47	6.55	2768790	306	2522	45	4	1	4.91999	1523.52
Bin-518*	89.74	4.44	2770198	396	2612	38	NA	1	840.256	177.002
Bin-1276	68.77	15.91	2770852	746	2565	27	1	NA	7.36989	832.464
Bin-1460*	94.64	3.82	2771417	406	2353	41	1	NA	26.5704	238.034
Bin-1423*	85.68	0	2774779	75	2377	27	NA	NA	25.5615	6296.93
Bin-966	94.91	1.15	2776389	312	2530	39	2	1	2.84885	1.32505
Bin-687*	73.29	0.67	2778418	395	2379	33	NA	1	4.13286	1021.29
Bin-1533	91.98	12	2778596	489	2527	26	1	NA	1.19774	137.444
Bin-1447	91.21	4.76	2779776	534	2354	21	1	NA	1.03098	216.907
Bin-2519	94.84	3.02	2780642	254	2374	42	3	NA	3.25607	37.7958
Bin-2438	95.09	10.21	2783201	403	2564	15	2	NA	148.718	43.4008
Bin-2264	86.69	6.38	2784590	238	2636	56	2	NA	1.91017	0.451599
Bin-902*	92.76	1.78	2784786	304	2356	36	1	NA	26.8581	2085.07
Bin-747	91.38	23.84	2787663	474	2704	42	NA	1	8.3163	59.4928
Bin-2495	89.81	5.72	2790493	288	2449	23	1	NA	0.991963	105.928
Bin-1405	81.56	14.53	2791883	681	2371	43	2	NA	984.904	408.106
Bin-860	92.57	8.26	2793164	580	2382	30	1	NA	1.6736	58.1191
Bin-635	83.72	7.47	2795489	452	2538	25	1	1	2.80198	549.546
Bin-1555	73.23	34.42	2798326	583	2290	36	NA	NA	1.75231	34.1758
Bin-1994	95.35	8.72	2802197	272	2688	50	NA	NA	4.66682	26.1992
Bin-1171	74.6	4.64	2804668	641	2620	15	NA	NA	1.19311	101.862
Bin-1159	89.03	16.74	2804976	478	2439	24	2	2	5.80384	56.3522
Bin-1940	95.62	12.82	2805358	317	2481	30	1	NA	12.4537	391.461
Bin-2312	91.21	13.79	2805679	466	2608	53	1	1	4.37529	62.3843
Bin-2073	88.5	28.61	2805946	656	2296	43	3	NA	0.739267	168.679
Bin-964	89.39	2.28	2807446	192	2332	34	2	NA	2.12343	287.68
Bin-626	92.02	12.29	2808135	460	2580	34	3	1	2.85421	246.298
Bin-1356	93.8	2.19	2809552	159	2640	48	3	1	20.8151	4.54315
Bin-2088	91.44	3.87	2812307	308	2453	23	NA	NA	0.888524	47.0099
Bin-2164	92.79	22.95	2814399	533	2711	8	NA	1	3.5133	1.90028
Bin-561	78.63	5.73	2817681	853	2466	17	NA	NA	1.68135	90.2316
Bin-690	96.75	3.23	2825869	342	2579	35	1	NA	1.58866	147.593
Bin-2344	73.28	24.14	2831239	514	2583	28	1	1	1.55314	121.364
Bin-1484	93.81	11.63	2831620	307	2592	36	2	1	1.57814	219.976
Bin-1032	69.64	8.46	2833325	652	2952	41	NA	1	48.7612	10.2647
Bin-899	79.76	49.66	2837250	829	2738	38	2	NA	0.906213	78.4998
Bin-1376	68.22	36.88	2837451	1113	2912	39	NA	2	4.23534	54.4626
Bin-407	79.92	16.31	2837943	540	2456	32	2	NA	1.10586	196.415
Bin-246	74.27	38.52	2840902	736	2512	55	5	NA	7.21889	434.51
Bin-1847	93.13	5.54	2845045	339	2504	26	1	1	7.42699	261.239
Bin-796	78.86	34.81	2847847	488	2589	22	1	NA	11.2044	284.556
Bin-1715	97.17	0	2850506	27	2646	43	NA	1	35.0505	7.27613
Bin-397	66.19	47.15	2851379	1869	3336	39	NA	NA	1744.11	271.76
Bin-1457	94.72	3.86	2853597	257	2669	61	2	1	10.7421	2.50389
Bin-1151	97.39	86.41	2854078	376	2483	72	NA	1	0.512349	95.69
Bin-742	93.74	6.43	2854084	305	2733	51	2	1	0.396097	22.2175
Bin-980*	89.04	1.79	2856006	275	2578	33	NA	1	1.13706	445.433
Bin-374	83.87	1.66	2857320	288	2365	33	NA	NA	11.0985	203.465
Bin-2024	97.04	1.46	2860544	175	2379	40	1	NA	4.90219	87.6185
Bin-46	63.81	29	2860821	926	2368	16	NA	1	3.63976	486.863
Bin-1153*	95.74	1.6	2863978	204	2548	33	2	NA	0.85185	359.505
Bin-1804	91.04	1.05	2864537	241	2682	54	2	NA	8.65391	1.93081
Bin-2009	91.54	7.71	2866523	428	2506	33	2	1	7.27064	66.2635
Bin-1921	96.31	6.26	2870729	270	2518	40	1	NA	1.32405	173.503
Bin-1989	88	15.1	2872414	409	2336	32	NA	NA	5.18067	133.424
[truncated: 529 more rows]
