# Supplementary material for: Lignocellulose degradation in Protaetia brevitarsis larvae digestive tract: refining on a tightly designed microbial fermentation production line
Source: Microbiome. 2022 Jun 13;10:90. doi: 10.1186/s40168-022-01291-2 (PMC9195238; doi:10.1186/s40168-022-01291-2)
Supplement: Supplementary file 12 — Additional file 11: Table S9. Basic genome characteristics and lignocellulolytic potential of 164 recovered genomic bins. [file 40168_2022_1291_MOESM11_ESM.xls]

## Sheet: Table S9
Bin ID	Phylum	Taxonomy a	Completeness (%)	Contamination (%)	Relative abundance		Genome size (bp)	No. Contigs	N50 (bp)	No. Genes	No. CDS	No. tRNA	No. rRNA	No. tmRNA	No. CAZy modules	No. LDMs b	No. Cellulases										No. Hemicellulases
					Midgut	Hindgut											GH94	GH9	AA10	GH6	GH64	GH55	GH48	GH81	AA9	GH128	CE4	GH43	GH2	CE1	GH10	GH29	GH92	GH38	GH127	GH95	GH97	CE15	GH36	CE12	GH42	GH57	GH115	GH35	GH27	GH11	GH67	GH53	CE7
Bin-1115*	Actinobacteria	g_Saccharomonospora	100	1.64	61.2582	339.5	4395715	73	139660	4195	4136	54	4	1	104	29	0	0	0	0	1	0	0	0	0	0	2	0	2	2	1	0	0	0	0	1	1	0	0	0	0	1	0	0	0	0	1	0	0
Bin-1788*	Actinobacteria	s_Gordonia_amicalis	81.44	4.17	788.74	16.135	2282658	509	5244	2321	2272	48	NA	1	39	9	0	0	0	0	0	0	0	0	0	0	4	0	0	1	0	0	0	0	0	0	0	0	0	0	0	1	0	0	0	0	0	0	0
Bin-2148*	Actinobacteria	s_Phycicoccus_sp_Soil748	89.93	4.61	1165.24	268.011	3532938	165	36531	3232	3178	52	1	1	77	16	0	0	0	0	0	0	0	0	0	0	3	0	1	2	0	0	0	1	0	0	0	0	1	0	0	0	0	0	0	0	0	0	0
Bin-427*	Actinobacteria	s_Brachybacterium_faecium	86.98	4.05	160.441	238.034	2695473	537	7286	2517	2458	41	17	1	69	18	0	0	0	0	0	0	0	0	0	0	0	1	1	1	1	1	0	0	1	0	0	0	1	0	0	0	0	0	0	0	0	2	1
Bin-1181*	Actinobacteria	s_Lysinimicrobium_mangrovi	79.87	3.61	5084.98	152.018	1909391	451	5036	2025	1980	45	NA	NA	53	20	2	1	0	0	0	0	0	0	0	0	1	1	1	0	2	0	0	0	0	0	0	0	0	0	1	0	0	0	0	0	0	2	1
Bin-1213*	Actinobacteria	s_Lysinimicrobium_mangrovi	90.56	2.7	2024.01	858.712	1935972	242	12509	2006	1960	45	NA	1	47	19	1	0	0	1	0	0	0	0	0	0	1	1	1	0	1	0	0	0	0	0	0	0	0	0	1	0	0	0	0	0	0	1	1
Bin-2250*	Actinobacteria	g_Thermobifida	93.97	0.08	53.4132	14.0213	3738533	158	74287	3363	3295	62	5	1	122	52	0	2	3	2	0	0	1	1	0	0	4	1	1	1	2	0	0	0	0	1	0	0	0	1	1	0	0	0	0	1	0	0	1
Bin-1461*	Actinobacteria	s_Streptomyces_xiamenensis	85.53	2.49	50.918	412.383	4733971	288	26780	4394	4319	71	3	1	177	85	0	2	5	3	1	0	1	0	0	0	4	8	3	3	4	0	0	1	1	2	0	1	2	1	2	0	1	1	0	2	1	1	1
Bin-1460	Actinobacteria	p_Actinobacteria	94.64	3.82	26.5704	12.1894	2771417	406	9297	2395	2353	41	1	NA	8	1	0	0	0	0	0	0	0	0	0	0	0	0	1	0	0	0	0	0	0	0	0	0	0	0	0	0	0	0	0	0	0	0	0
Bin-2170	Actinobacteria	s_Corynebacterium_terpenotabidum	98.91	1.73	89.0867	41.0334	2415192	57	59046	2247	2196	50	NA	1	38	6	0	0	0	0	0	0	0	0	0	0	0	0	0	5	0	0	0	0	0	0	0	0	0	0	0	0	0	0	0	0	0	0	0
Bin-1638	Actinobacteria	s_Dietzia_cinnamea	96.08	4.02	84.2954	105.023	3411902	317	20465	3265	3209	54	1	1	68	12	0	0	0	0	0	0	0	0	0	0	1	0	0	6	0	1	0	0	0	0	0	0	0	0	0	0	0	0	0	0	0	0	0
Bin-1565	Actinobacteria	s_Microbacterium_azadirachtae	92.23	2.35	1080.83	344.719	2008045	226	13002	1976	1928	46	1	1	29	3	0	0	0	0	0	0	0	0	0	0	0	0	0	0	0	0	0	0	0	0	0	0	0	0	0	0	0	0	0	0	0	0	0
Bin-312	Actinobacteria	s_Slackia_exigua	100	1.83	57.1645	267.32	2480121	220	33426	2243	2195	46	1	1	12	2	0	0	0	0	0	0	0	0	0	0	1	0	0	0	0	0	0	0	0	0	0	0	0	0	0	0	0	0	0	0	0	0	0
Bin-1668*	Bacteroidetes	f_Dysgonamonadaceae	90.98	3.55	10.6854	11.504	3389354	527	9488	2861	2827	32	1	1	124	43	1	0	0	0	0	0	0	0	0	0	1	4	4	2	1	6	5	0	0	1	3	0	0	3	0	1	1	0	0	0	0	0	0
Bin-2108*	Bacteroidetes	s_Arenibacter_troitsensis	91.14	3.13	1272.63	1814.6	3310386	621	6887	3130	3100	26	3	1	79	22	0	0	0	0	0	0	0	0	0	0	1	3	1	2	0	0	1	0	0	0	0	0	0	0	0	0	0	0	0	0	0	0	1
Bin-1336*	Bacteroidetes	s_Porphyromonadaceae_bacterium_KH3CP3RA	97.58	1.08	95.0703	8225.57	3645040	130	53990	2898	2857	40	NA	1	128	49	0	0	0	0	0	0	0	0	0	0	1	6	5	0	0	3	10	1	2	3	1	1	1	0	0	1	0	0	0	0	0	0	0
Bin-911*	Bacteroidetes	s_Bacteroidetes_bacterium_oral_taxon_272	85.25	0	5.9458	6087.49	2460186	33	124718	2012	1970	39	2	1	114	62	0	1	0	0	0	0	0	0	0	0	1	11	12	2	0	1	8	3	3	0	1	0	1	0	0	1	3	0	0	0	1	0	0
Bin-821*	Bacteroidetes	s_Sporocytophaga_myxococcoides	99.11	2.13	2436.88	1713.32	4965912	73	101177	4291	4252	36	2	1	144	45	0	1	0	0	3	0	0	0	0	0	1	4	0	0	0	0	0	0	0	0	0	0	0	0	0	1	0	0	0	0	0	0	0
Bin-2383*	Bacteroidetes	f_Tannerellaceae	93.69	3.49	19.8206	929.875	3621946	534	9397	2911	2856	50	4	1	119	49	0	0	0	0	0	1	0	0	0	0	1	8	7	2	1	1	4	0	2	2	1	0	0	0	0	1	1	0	0	0	1	0	0
Bin-1037*	Bacteroidetes	s_Dysgonomonas_macrotermitis	95.81	1.75	7.4318	313.719	4562671	541	11853	3497	3454	39	3	1	239	123	0	1	0	0	0	0	0	0	0	0	5	18	17	1	2	3	16	3	0	5	6	0	2	6	0	1	4	2	2	1	0	0	1
Bin-1982*	Bacteroidetes	f_Dysgonamonadaceae	95.56	1.69	12.2866	482.911	4134727	99	193539	3563	3517	44	1	1	230	120	0	0	0	0	0	0	0	0	0	0	4	12	16	6	0	12	5	0	0	3	9	0	1	8	1	1	1	0	0	0	1	0	0
Bin-2023*	Bacteroidetes	p_Bacteroidetes	96.78	3.11	14.2928	5850.74	4059507	68	91322	3389	3335	47	6	1	164	70	0	9	0	0	0	1	0	0	0	0	4	6	11	1	0	1	8	1	0	1	2	0	0	1	0	1	0	0	1	0	0	0	1
Bin-1931*	Bacteroidetes	g_Sporocytophaga	99.4	1.74	2465.03	1909.49	4012706	31	255179	3435	3397	35	2	1	139	60	0	4	0	0	2	0	0	0	0	0	3	4	0	0	1	0	0	0	0	0	0	1	0	3	0	1	0	0	0	1	0	1	0
Bin-1177*	Bacteroidetes	g_Bacteroides	92.42	1.69	8.5293	540.417	6502651	118	84781	4912	4864	45	2	1	374	240	1	4	0	0	0	2	0	0	0	0	2	36	33	5	5	7	16	1	6	7	14	1	4	0	7	0	2	4	4	0	1	1	0
Bin-2127*	Bacteroidetes	s_Bacteroides_faecis	83.79	0	11.8083	18.0001	6282807	72	161931	4719	4666	48	4	1	456	273	0	2	0	0	0	0	0	0	0	1	6	50	44	8	2	6	7	0	6	6	18	1	3	9	3	1	8	4	1	0	1	0	2
Bin-1455	Bacteroidetes	g_Alistipes	91.81	2.52	4.6864	1671.02	2466544	317	10181	1982	1958	23	NA	1	92	22	1	0	0	0	0	0	0	0	0	0	3	1	3	1	0	2	6	0	0	0	0	0	0	0	0	2	0	1	0	0	0	0	0
Bin-2222	Bacteroidetes	g_Alistipes	94.51	2.64	4.6748	683.405	1996395	100	29097	1854	1817	34	2	1	73	19	0	0	0	0	0	1	0	0	0	0	2	0	4	1	0	1	1	1	1	1	1	0	1	0	0	1	0	0	0	0	0	0	0
Bin-1080	Bacteroidetes	p_Bacteroidetes	99.05	2.38	1.4286	432.247	3198993	10	476302	2704	2665	36	2	1	145	38	0	0	0	0	0	0	0	0	0	0	2	4	7	2	0	0	1	0	1	2	1	2	0	4	0	1	0	0	0	0	0	0	1
Bin-1450	Bacteroidetes	p_Bacteroidetes	97.85	2.15	10.8674	706.288	2422249	91	49013	2121	2079	35	5	2	41	7	0	0	0	0	0	0	0	0	0	0	2	0	0	0	0	1	0	0	0	0	0	0	0	0	0	1	0	0	0	0	0	0	0
Bin-1752	Bacteroidetes	s_Dysgonomonas_gadei	97.81	0.55	5.9146	888.209	2917604	152	49130	2510	2462	44	3	1	120	42	0	0	0	0	0	0	0	0	0	0	1	4	5	2	1	5	10	1	1	2	1	0	0	0	1	1	0	0	0	0	0	0	0
Bin-2274	Bacteroidetes	s_Dysgonomonas_macrotermitis	95.7	4.71	6.7474	619.677	2978373	369	12186	2574	2533	37	3	1	49	5	0	0	0	0	0	0	0	0	0	0	3	0	0	0	0	0	0	0	0	0	0	0	0	0	0	2	0	0	0	0	0	0	0
Bin-1904	Bacteroidetes	s_Fermentimonas_caenicola	86.71	1.09	144.832	441.562	2148693	234	15842	1828	1790	36	1	1	66	20	0	0	0	0	0	0	0	0	0	0	0	0	4	1	0	2	0	0	0	0	1	4	2	0	0	1	0	0	0	0	0	0	1
Bin-347	Bacteroidetes	s_Flavobacterium_marinum	94.21	3.23	2.7745	509.745	2435478	237	22990	1964	1933	30	NA	1	50	4	0	0	0	0	0	0	0	0	0	0	1	0	0	0	0	0	0	0	0	0	0	0	0	1	0	1	0	0	0	0	0	0	0
Bin-1430	Bacteroidetes	s_Lutibacter_profundi	95.7	0.81	51.2781	540.524	2567011	44	103452	2206	2165	40	NA	1	47	8	0	0	0	0	0	0	0	0	0	0	0	0	1	0	0	2	2	0	0	0	0	0	0	0	0	1	0	0	0	0	0	0	0
Bin-1367	Candidatus_Saccharibacteria	f_Candidatus_Saccharibacteria_unclassified	72.79	0	1512.04	500.957	906461	21	74234	959	913	43	3	NA	13	2	0	0	0	0	0	0	0	0	0	0	0	0	0	0	0	0	0	0	0	0	0	0	0	0	0	0	0	0	0	0	0	0	0
Bin-1256	Candidatus_Saccharibacteria	p_Candidatus_Saccharibacteria	70.52	0	1671.4	215.369	951926	11	105349	1032	988	41	3	NA	18	2	0	0	0	0	0	0	0	0	0	0	0	0	0	0	0	0	0	0	0	0	0	0	0	0	0	0	0	0	0	0	0	0	0
Bin-962	Chlamydiae	s_Waddlia_chondrophila	84.97	3.12	2232.94	324.368	3558245	178	36079	3625	3591	33	NA	1	31	5	0	0	0	0	0	0	0	0	0	0	3	0	0	1	0	0	0	0	0	0	0	0	0	0	0	0	0	0	0	0	0	0	0
Bin-2193*	Chloroflexi	s_Caldilinea_aerophila	99.09	2	2926.86	284.83	6450861	110	93845	5263	5210	50	2	1	144	33	0	0	0	0	0	0	0	0	0	0	7	0	2	0	0	1	0	1	1	0	0	1	1	0	0	0	0	0	0	0	0	0	2
Bin-1582	Chloroflexi	p_Chloroflexi	96.18	2.91	1750.42	431.369	4114034	85	71911	3356	3310	42	3	1	104	19	1	0	0	0	0	0	0	0	0	0	2	0	1	2	0	0	0	0	0	0	0	0	0	0	0	0	0	0	1	0	0	0	0
Bin-656*	Chloroflexi	o_Thermomicrobiales	79.98	1.89	1322.89	763.448	3289838	435	11181	3111	3072	38	NA	1	52	21	0	0	0	0	0	0	0	0	0	0	2	1	0	1	0	0	0	1	1	0	0	0	0	0	2	1	0	0	0	0	0	0	1
Bin-2458	Chloroflexi	p_Chloroflexi	96.14	0.79	1314.13	307.406	3551016	463	11604	3419	3369	49	NA	1	75	13	0	0	0	0	0	0	0	0	0	0	1	0	0	1	0	0	0	0	0	0	0	0	0	0	0	1	0	0	0	0	0	0	0
Bin-712	Euryarchaeota	o_Thermoplasmatales	97.45	4.84	50.3988	319.716	1216519	85	18928	1301	1263	36	2	NA	3	1	0	0	0	0	0	0	0	0	0	0	0	0	0	0	0	0	0	0	0	0	0	0	0	0	0	0	0	0	0	0	0	0	0
Bin-1258	Euryarchaeota	s_Methanobrevibacter_arboriphilus	100	4	475.2	1335.31	1933472	116	31410	1666	1633	32	1	NA	14	0	-	-	-	-	-	-	-	-	-	-	-	-	-	-	-	-	-	-	-	-	-	-	-	-	-	-	-	-	-	-	-	-	-
Bin-2209	Euryarchaeota	s_Methanobrevibacter_arboriphilus	93.6	0.8	183.717	787.184	2442686	183	21570	2102	2072	30	NA	NA	20	0	-	-	-	-	-	-	-	-	-	-	-	-	-	-	-	-	-	-	-	-	-	-	-	-	-	-	-	-	-	-	-	-	-
Bin-2219	Euryarchaeota	s_Methanobrevibacter_cuticularis	89.26	2.4	56.6808	289.106	1851095	516	4282	1690	1658	32	NA	NA	19	0	-	-	-	-	-	-	-	-	-	-	-	-	-	-	-	-	-	-	-	-	-	-	-	-	-	-	-	-	-	-	-	-	-
Bin-1423*	Firmicutes	f_Eubacteriaceae	85.68	0	25.5615	945.176	2774779	75	86281	2404	2377	27	NA	NA	50	9	0	0	0	0	0	0	0	0	0	0	4	0	0	0	0	0	0	0	0	0	0	0	0	0	0	0	0	0	0	0	0	0	0
Bin-2013*	Firmicutes	f_Ruminococcaceae	97.99	2.28	8.2647	2456.45	2463995	75	50218	2246	2211	32	3	NA	58	35	4	1	0	0	0	0	0	0	0	0	5	4	0	0	4	0	0	0	0	0	0	0	0	0	1	0	0	0	0	2	1	1	0
Bin-1441*	Firmicutes	p_Firmicutes	93.96	2.61	3.0046	679.385	3185141	254	18065	2838	2795	42	NA	1	39	6	0	0	0	0	0	0	0	0	0	0	2	1	0	0	0	0	0	0	1	0	0	0	0	0	0	0	0	0	0	0	0	0	0
Bin-2234*	Firmicutes	p_Firmicutes	84.68	2.57	8.3032	380.322	2000085	234	13049	1945	1923	21	NA	1	63	34	3	0	0	0	0	0	0	0	0	0	5	2	0	1	2	1	0	0	1	0	0	0	0	0	0	0	0	1	0	0	1	1	0
Bin-2430*	Firmicutes	p_Firmicutes	94.63	0.67	9.097	719.071	2142939	158	20596	1823	1801	21	1	NA	54	21	1	0	0	0	0	0	0	0	0	0	3	0	4	0	0	4	0	1	0	0	1	0	0	0	0	0	0	0	0	0	0	0	0
Bin-611*	Firmicutes	s_Acetanaerobacterium_elongatum	85.28	4.21	24.3807	724.955	1692069	249	9577	1607	1576	31	NA	NA	24	6	0	0	0	0	0	0	0	0	0	0	1	0	0	0	0	0	0	0	0	0	0	0	2	0	0	0	0	0	0	0	0	0	0
Bin-757*	Firmicutes	s_Acetitomaculum_ruminis	95.54	2.41	10.9483	366.153	4336683	613	11439	3819	3785	33	NA	1	60	17	0	0	0	0	0	0	0	0	0	0	5	1	1	0	0	0	0	0	2	0	0	0	1	0	0	0	0	0	0	0	0	0	0
Bin-1496*	Firmicutes	s_Anaeromassilibacillus_sp_An200	89.49	3.12	2.3689	291.213	2369558	64	148544	2230	2188	39	2	1	82	44	2	0	0	0	0	0	0	0	0	0	2	3	13	0	1	2	0	3	2	0	0	0	1	0	1	0	0	2	0	0	1	0	0
Bin-1682*	Firmicutes	s_Anaerotignum_neopropionicum	88.05	2.97	4.6336	685.098	2887018	315	12534	2534	2507	26	1	NA	35	10	1	0	0	0	0	0	0	0	0	0	2	0	0	1	0	0	0	0	1	0	0	0	0	0	1	0	0	0	0	0	0	0	0
Bin-706*	Firmicutes	s_Enterococcus_sp_9E7_DIV0242	98.63	3.15	225.865	746.674	3602599	188	29454	3094	3069	24	1	NA	102	30	0	0	0	0	0	0	0	0	0	0	1	1	1	2	0	0	1	2	0	0	0	0	1	1	1	0	0	0	0	0	1	0	0
Bin-1780*	Firmicutes	s_Eubacterium_nodatum	96.81	3.07	1.6771	253.942	4373477	547	15239	3993	3936	55	2	NA	41	16	0	0	0	0	0	0	0	0	0	0	4	1	1	0	1	0	0	0	0	0	0	0	0	0	0	0	0	1	0	0	0	0	0
Bin-1050*	Firmicutes	s_Lachnospiraceae_bacterium_RM5	92.35	2.12	65.8275	1007.2	3233405	160	37691	2915	2882	31	NA	2	87	34	2	0	0	0	0	0	0	0	0	0	1	0	5	1	1	0	0	3	1	0	0	0	3	0	1	0	0	0	0	0	0	0	0
Bin-598*	Firmicutes	s_Ruminiclostridium_cellulolyticum	75.17	0.34	4.9921	1116.7	1894416	206	11739	1510	1500	10	NA	NA	33	14	0	0	0	0	0	0	0	0	0	0	3	3	2	0	0	0	0	0	0	0	0	0	0	0	0	0	0	0	0	0	0	0	0
Bin-378*	Firmicutes	s_Ruminococcus_albus	76.95	2.15	6.8094	695.575	2641065	270	14787	2328	2312	14	1	1	32	9	1	0	0	0	0	0	0	0	0	0	5	0	1	0	0	0	0	0	0	0	0	0	0	0	0	0	0	0	0	0	0	0	0
Bin-1063*	Firmicutes	g_Bacillus	98.85	1.01	3127.51	1334.65	5510096	63	375605	5552	5499	43	9	1	111	25	0	0	3	0	0	0	0	0	0	0	13	0	0	1	0	0	0	0	0	0	0	0	0	0	0	0	0	0	0	0	0	0	0
Bin-627*	Firmicutes	p_Firmicutes	96.64	0.67	16.5652	2877.27	1968871	51	77218	1870	1824	41	4	1	47	18	0	0	0	0	0	0	0	0	0	0	2	2	1	0	0	1	0	0	0	0	0	0	3	0	1	0	0	0	0	0	0	0	0
Bin-633*	Firmicutes	p_Firmicutes	91.1	2.82	3.7624	1612.45	3385091	636	6505	2999	2959	39	1	NA	55	28	1	0	0	0	0	0	0	0	0	0	3	1	3	1	0	4	0	5	1	0	0	0	0	0	1	0	0	0	0	0	0	0	0
Bin-713*	Firmicutes	p_Firmicutes	88.33	1.34	2.3403	514.104	1975449	105	37682	1896	1856	38	1	1	26	10	3	0	0	0	0	0	0	0	0	0	2	0	0	1	0	0	0	0	0	0	0	0	0	0	0	0	0	0	0	0	0	0	0
Bin-945*	Firmicutes	p_Firmicutes	94.85	4.7	28.3505	2568.91	2666237	278	15091	2374	2336	37	1	NA	75	32	1	0	0	0	0	0	0	0	0	0	1	0	5	0	1	2	2	5	1	1	0	0	1	0	0	0	0	0	2	0	0	0	0
Bin-970*	Firmicutes	p_Firmicutes	87.81	3.24	1.2691	424.658	2606522	185	33042	2390	2355	34	NA	1	33	10	1	0	0	0	0	0	0	0	0	0	3	1	0	0	0	0	0	0	1	0	0	0	0	0	0	0	0	0	0	0	0	0	0
Bin-1179*	Firmicutes	p_Firmicutes	90.64	3.55	26.4541	359.505	2762078	74	79231	2639	2591	47	NA	1	53	18	1	1	0	0	0	0	0	0	0	0	4	1	2	0	0	3	0	0	0	1	0	0	0	0	1	0	0	0	0	1	0	0	0
Bin-2138*	Firmicutes	p_Firmicutes	74.89	2.51	1.2468	962.673	1769527	114	21679	1517	1481	34	2	NA	58	36	1	0	0	0	0	0	0	1	0	0	5	4	6	0	2	0	1	0	1	1	0	0	0	0	0	0	1	0	0	1	0	0	0
Bin-2319*	Firmicutes	p_Firmicutes	95.53	4.25	4.1552	4534.27	3060705	140	38501	2686	2651	34	NA	1	140	81	1	0	0	0	0	0	0	0	0	0	5	17	10	1	8	2	0	0	1	3	0	1	2	0	0	0	5	0	2	0	1	0	0
Bin-2348*	Firmicutes	p_Firmicutes	98.42	0.63	3.5786	906.138	3527618	91	65735	3271	3223	48	NA	NA	132	46	1	0	0	0	0	0	0	0	0	0	4	8	3	0	4	1	0	0	1	0	0	0	1	3	1	0	3	1	1	2	0	2	0
Bin-2407*	Firmicutes	p_Firmicutes	91.28	0.67	1.4857	363.05	2725252	152	31058	2397	2365	32	NA	NA	58	18	0	1	0	0	0	0	0	0	0	0	1	0	1	0	2	1	0	2	1	0	0	0	1	0	1	0	0	0	0	0	0	0	1
Bin-1076*	Firmicutes	s_Clostridium_cellulosi	92.28	0.67	3.4843	2052.86	2456326	77	90903	2469	2431	37	1	NA	79	38	4	0	0	0	0	0	0	0	0	0	2	5	0	2	4	0	0	0	1	1	0	0	0	0	0	0	0	1	0	1	0	2	0
Bin-2159*	Firmicutes	s_Clostridium_sp_ASF356	90.21	2.68	5.2916	510.832	3477075	424	12256	3021	2989	30	1	1	56	20	1	0	0	0	0	0	0	0	0	0	3	2	1	2	0	0	0	0	0	0	0	0	0	0	1	0	0	0	0	0	0	0	0
Bin-1721*	Firmicutes	g_Clostridium	90.47	2.03	8.324	687.837	2891442	369	12936	2667	2620	45	NA	2	43	8	0	0	0	0	0	0	0	0	0	0	3	0	0	0	0	0	0	0	0	0	0	0	0	0	0	0	0	0	0	0	0	0	0
Bin-1311*	Firmicutes	p_Firmicutes	92.95	3.02	1.072	834.967	3853678	467	13811	3186	3149	35	1	1	76	35	0	1	0	0	0	0	0	0	0	0	4	2	3	0	2	1	0	2	2	0	0	0	1	0	1	0	0	0	0	0	1	0	1
Bin-1084*	Firmicutes	p_Firmicutes	97.65	0.56	5.6125	774.878	3328657	216	34772	3041	2996	43	1	1	122	57	2	0	0	0	0	0	0	0	0	0	6	10	2	1	4	0	0	0	1	0	0	1	1	0	0	0	1	2	1	2	1	1	0
Bin-1473*	Firmicutes	p_Firmicutes	98.6	1.41	7.6045	427.76	2745274	155	34139	2487	2447	38	2	NA	65	38	1	0	0	0	0	0	0	0	1	0	3	3	5	1	1	1	1	2	2	2	0	1	0	0	2	0	0	0	1	0	0	0	1
Bin-2184*	Firmicutes	p_Firmicutes	90.94	4.7	2.8516	634.38	2625932	263	16705	2318	2285	33	NA	NA	79	41	3	0	0	0	0	0	0	0	0	0	2	2	2	2	3	5	0	1	1	0	0	0	0	0	1	0	0	0	0	0	0	0	0
Bin-2499*	Firmicutes	s_Epulopiscium_sp_SCG_D08WGA_EpuloA1	93.92	3.98	2.7043	71.053	2725776	178	22776	2508	2483	24	NA	1	57	27	0	0	0	0	0	0	0	0	0	0	4	2	1	0	3	0	0	0	0	0	0	0	0	0	0	0	1	1	0	0	1	0	0
Bin-687*	Firmicutes	s_Thermobrachium_celere	73.29	0.67	4.1329	31968.5	2778418	395	11138	2413	2379	33	NA	1	68	23	3	1	0	0	0	0	0	0	0	0	3	2	0	0	0	0	0	0	0	0	0	0	0	0	0	0	0	1	0	1	0	1	0
Bin-596*	Firmicutes	f_Eubacteriaceae	96.31	3.36	11.6908	121.77	3031840	95	64380	2728	2688	40	NA	NA	102	55	1	1	0	0	0	0	0	0	0	0	5	4	2	1	11	0	0	0	1	1	0	1	0	0	0	0	2	0	1	4	1	1	0
Bin-2004*	Firmicutes	f_Ruminococcaceae	90.38	0.67	7.4555	2.7816	2193225	168	22618	2275	2236	37	1	1	68	36	2	1	0	0	0	0	0	0	0	0	0	5	0	2	7	2	0	0	0	0	0	0	0	0	1	0	0	0	0	1	1	0	0
Bin-1233*	Firmicutes	s_Bacillus_xiamenensis	92.91	3.91	20.6242	441.941	3819795	389	14989	3366	3328	36	1	1	78	36	1	2	0	0	0	0	0	0	0	0	2	1	4	4	0	2	1	2	1	1	0	0	1	0	1	0	0	0	0	0	0	0	0
Bin-526*	Firmicutes	s_Herbinix_luporum	97.09	3.71	2.8586	364.043	4768090	343	29439	4190	4149	38	2	1	171	94	2	0	0	0	0	1	0	0	0	0	4	17	15	1	4	1	0	1	1	1	0	0	1	0	2	0	0	3	2	0	1	1	0
Bin-2333*	Firmicutes	s_Ruminococcus_bromii	90.94	1.34	43.3545	1025.7	2637273	174	27490	2578	2540	35	2	1	66	38	1	1	0	0	0	0	0	0	0	0	3	5	1	1	7	0	0	0	0	0	0	0	0	0	0	0	1	0	0	3	1	0	0
Bin-738*	Firmicutes	p_Firmicutes	93.79	3.38	3.0524	1230.83	3517639	280	21069	3181	3147	34	NA	NA	89	46	3	0	0	0	0	0	0	0	0	0	5	3	1	1	0	5	0	4	1	1	0	0	3	0	0	0	0	0	2	0	0	0	0
Bin-2116*	Firmicutes	s_Acetivibrio_ethanolgignens	92.78	3.91	1.7995	252.702	3741953	375	16037	3283	3255	26	1	1	140	81	2	0	0	0	0	0	0	0	0	0	4	12	5	1	5	1	0	0	2	2	0	0	1	2	3	0	2	4	2	0	0	1	0
Bin-1283*	Firmicutes	g_Clostridium	91.63	1.34	0.9355	396.239	2906248	214	20641	2540	2516	23	NA	1	78	43	2	0	0	0	0	0	0	0	0	0	2	5	3	1	2	1	0	0	1	0	0	0	0	0	1	0	1	1	1	0	1	2	0
Bin-903*	Firmicutes	g_Clostridium	78.33	1.7	0.7997	1639.28	3083555	597	6616	2625	2607	18	NA	NA	80	43	2	0	0	0	0	0	0	0	0	0	2	2	3	2	1	0	0	1	1	0	0	0	1	0	1	0	0	0	0	0	1	0	0
Bin-1067*	Firmicutes	s_Clostridium_sartagoforme	93.96	0.67	0.9972	1352.7	2634088	216	19214	2396	2359	36	1	NA	82	54	3	0	0	0	0	0	0	0	0	0	4	3	3	0	5	0	0	0	0	2	0	0	1	0	0	0	2	0	1	3	1	0	0
Bin-1094*	Firmicutes	s_Tissierella_sp_P1	95.71	1.34	8.8195	1021.29	2692578	86	48085	2363	2335	27	NA	1	83	40	3	1	0	0	0	0	0	0	0	0	2	1	3	2	2	0	0	0	2	1	0	0	0	0	2	0	0	0	0	0	1	0	0
Bin-2323*	Firmicutes	s_Tyzzerella_sp_An114	91.39	4.33	3.8326	4866.1	3951727	400	12825	3342	3321	21	NA	NA	126	71	3	1	0	0	0	0	0	0	0	0	1	2	7	3	4	3	0	3	1	0	0	0	0	0	1	0	0	1	0	0	1	0	0
Bin-1791	Firmicutes	f_Lachnospiraceae	74.24	4.64	0.5521	6296.93	2895390	194	26429	2588	2553	35	NA	NA	37	7	0	0	0	0	0	0	0	0	0	0	2	1	2	0	0	0	0	0	0	0	0	0	1	0	0	0	0	0	0	0	1	0	0
Bin-990	Firmicutes	f_Peptostreptococcaceae	97.33	0	362.325	121.531	1381336	20	163336	1259	1230	28	NA	1	18	3	0	0	0	0	0	0	0	0	0	0	0	1	0	0	0	0	0	0	0	0	0	0	0	2	0	0	0	0	0	0	0	0	0
Bin-2255	Firmicutes	f_Ruminococcaceae	92.85	0	2.6743	3620.76	2659425	161	27358	2328	2297	29	2	NA	25	4	0	0	0	0	0	0	0	0	0	0	3	0	0	0	0	0	0	0	0	0	0	0	0	0	0	0	0	0	0	0	0	0	0
Bin-1465	Firmicutes	g_Robinsoniella	96.82	4.43	9.4053	372.908	3049183	177	29907	2713	2686	26	NA	1	67	27	1	0	0	0	0	0	0	0	0	0	3	5	3	0	0	0	1	0	2	1	0	0	1	0	0	0	1	0	1	0	1	0	0
Bin-53	Firmicutes	p_Firmicutes	74.06	4.49	6.0014	466.196	1142648	38	631329	1164	1112	49	2	1	6	2	0	0	0	0	0	0	0	0	0	0	2	0	0	0	0	0	0	0	0	0	0	0	0	0	0	0	0	0	0	0	0	0	0
Bin-363	Firmicutes	p_Firmicutes	90.36	4.49	9.9484	2887.89	1827468	167	22263	1759	1718	37	2	2	16	1	0	0	0	0	0	0	0	0	0	0	0	0	0	0	0	0	0	0	0	0	0	0	0	0	0	0	0	0	0	0	0	0	0
Bin-466	Firmicutes	p_Firmicutes	93.06	4.85	2.6052	904.364	2740045	289	16827	2509	2477	28	2	2	65	33	1	0	0	0	0	0	0	0	0	0	5	3	3	0	0	3	0	2	0	1	0	0	0	0	1	0	0	0	1	0	0	0	0
Bin-606	Firmicutes	p_Firmicutes	84.36	3.91	137.876	902.968	1896730	43	121245	1883	1845	36	1	1	42	7	1	0	0	0	0	0	0	0	0	0	2	0	0	0	0	0	0	0	0	0	0	0	0	0	0	1	0	0	0	0	0	0	0
Bin-662	Firmicutes	p_Firmicutes	95.36	4.91	5.2582	443.65	2502556	276	14169	2304	2260	42	NA	2	18	3	0	0	0	0	0	0	0	0	0	0	1	0	1	0	0	0	0	0	0	0	0	0	0	0	0	0	0	0	0	0	0	0	0
Bin-678	Firmicutes	p_Firmicutes	89.04	0.67	0.974	427.005	1935156	52	73736	1764	1721	40	2	1	52	20	0	0	0	0	0	0	0	0	0	0	2	1	4	0	0	3	0	2	1	1	0	2	0	0	1	0	0	0	0	0	0	0	0
Bin-719	Firmicutes	p_Firmicutes	92.11	2.67	3.152	643.951	2260913	133	38625	1970	1944	24	2	NA	38	4	0	0	0	0	0	0	0	0	0	0	1	1	0	0	0	0	0	0	0	0	0	0	0	2	0	0	0	0	0	0	0	0	0
Bin-798	Firmicutes	p_Firmicutes	89.69	2.68	1.2931	365.454	1928866	67	112672	1783	1735	44	3	1	36	7	2	0	0	0	0	0	0	0	0	0	4	0	0	0	0	0	0	0	0	0	0	0	0	0	0	0	0	0	0	0	0	0	0
Bin-826	Firmicutes	p_Firmicutes	95.56	3.23	8.7905	2890.34	1926954	65	54414	1737	1690	47	NA	NA	16	4	1	0	0	0	0	0	0	0	0	0	3	0	0	0	0	0	0	0	0	0	0	0	0	0	0	0	0	0	0	0	0	0	0
Bin-952	Firmicutes	p_Firmicutes	77.72	0.7	15.347	3754.59	1253708	21	144385	1256	1224	32	NA	NA	29	5	2	0	0	0	0	0	0	0	0	0	3	0	0	0	0	0	0	0	0	0	0	0	0	0	0	0	0	0	0	0	0	0	0
Bin-969	Firmicutes	p_Firmicutes	82.1	0.67	1.8684	844.202	2050304	377	6671	1787	1765	20	1	1	20	3	0	0	0	0	0	0	0	0	0	0	3	0	0	0	0	0	0	0	0	0	0	0	0	0	0	0	0	0	0	0	0	0	0
Bin-980	Firmicutes	p_Firmicutes	89.04	1.79	1.1371	418.17	2856006	275	15061	2612	2578	33	NA	1	39	13	1	0	0	0	0	0	0	0	0	0	3	2	1	0	0	0	0	0	0	0	0	0	0	0	0	0	0	0	0	0	0	0	0
Bin-1000	Firmicutes	p_Firmicutes	73.35	3.8	10.3034	445.433	1645135	110	28266	1619	1592	25	1	1	27	6	1	0	0	0	0	0	0	0	0	0	2	0	0	0	0	0	0	0	0	0	0	0	0	0	1	1	1	0	0	0	0	0	0
Bin-1088	Firmicutes	p_Firmicutes	97.29	3.99	19.8556	2265.3	1915021	160	21429	1882	1840	40	1	1	34	2	0	0	0	0	0	0	0	0	0	0	1	0	0	0	0	0	0	0	0	0	0	0	0	0	0	0	0	0	0	0	0	0	0
Bin-1091	Firmicutes	p_Firmicutes	92.69	3.41	2.1657	2285.05	2997489	553	7956	2755	2710	42	2	1	29	3	0	0	0	0	0	0	0	0	0	0	1	0	0	0	0	0	0	0	0	0	0	0	0	0	0	0	0	0	0	0	0	0	0
Bin-1140	Firmicutes	p_Firmicutes	85.35	3.08	33.2455	485.897	1614863	99	29217	1529	1493	36	NA	NA	27	6	0	0	0	0	0	0	0	0	0	0	1	0	0	0	0	0	0	0	0	1	0	0	0	0	0	0	0	1	0	0	0	0	0
Bin-1153	Firmicutes	p_Firmicutes	95.74	1.6	0.8519	216.641	2863978	204	28116	2583	2548	33	2	NA	28	5	0	0	0	0	0	0	0	0	0	0	4	0	0	0	0	0	0	0	0	0	0	0	0	0	0	0	0	0	0	0	0	0	0
Bin-1184	Firmicutes	p_Firmicutes	90.68	1.25	2.2145	332.297	1280260	53	35002	1160	1116	43	1	NA	10	3	1	0	0	0	0	0	0	0	0	0	2	0	0	0	0	0	0	0	0	0	0	0	0	0	0	0	0	0	0	0	0	0	0
Bin-1308	Firmicutes	p_Firmicutes	85.49	3.37	5.473	819.84	1355331	101	30001	1278	1245	33	NA	NA	14	0	-	-	-	-	-	-	-	-	-	-	-	-	-	-	-	-	-	-	-	-	-	-	-	-	-	-	-	-	-	-	-	-	-
Bin-1322	Firmicutes	p_Firmicutes	82.36	4.04	26.9905	302.318	1469246	81	28548	1519	1490	26	1	2	12	4	1	0	0	0	0	0	0	0	0	0	2	0	0	0	0	0	0	0	0	0	0	0	0	0	0	0	0	0	0	0	0	0	0
Bin-1497	Firmicutes	p_Firmicutes	92.62	0.02	1.9697	401.786	1882809	40	68465	1644	1604	39	NA	1	41	17	1	0	0	0	0	0	0	0	0	0	2	0	4	0	0	2	2	2	1	0	0	0	0	0	0	0	0	0	0	0	0	0	0
Bin-1537	Firmicutes	p_Firmicutes	93.47	2.1	1.4537	1188.21	1395921	109	19909	1202	1158	44	NA	NA	9	3	1	0	0	0	0	0	0	0	0	0	2	0	0	0	0	0	0	0	0	0	0	0	0	0	0	0	0	0	0	0	0	0	0
Bin-1607	Firmicutes	p_Firmicutes	82.96	0.89	4.2407	771.056	2196321	182	20350	2035	2005	28	1	1	60	30	0	0	0	0	0	0	0	0	0	0	5	2	3	3	0	3	0	2	0	2	0	1	1	0	0	0	0	0	0	0	0	0	0
Bin-1621	Firmicutes	p_Firmicutes	83.93	3.13	2.224	606.974	1258254	213	7756	1154	1128	26	NA	NA	8	3	1	0	0	0	0	0	0	0	0	0	2	0	0	0	0	0	0	0	0	0	0	0	0	0	0	0	0	0	0	0	0	0	0
Bin-1631	Firmicutes	p_Firmicutes	73.17	0.84	5.5982	1118.13	1756367	121	23912	1897	1866	29	1	1	20	4	2	0	0	0	0	0	0	0	0	0	2	0	0	0	0	0	0	0	0	0	0	0	0	0	0	0	0	0	0	0	0	0	0
Bin-1649	Firmicutes	p_Firmicutes	89.26	0	1.9363	1284.37	2432593	118	46957	2334	2298	33	2	1	46	22	2	0	0	0	0	0	0	0	0	0	3	2	0	1	3	0	0	0	0	1	0	0	1	0	0	0	1	0	1	1	0	0	0
Bin-1655	Firmicutes	p_Firmicutes	91.51	2.22	2.153	759.943	2249252	120	27857	1672	1632	38	1	1	40	21	1	0	0	0	0	0	0	0	0	0	3	1	4	0	0	1	0	2	0	1	0	0	1	0	0	0	0	0	0	0	0	0	0
Bin-1688	Firmicutes	p_Firmicutes	85.23	4.83	2.4547	370.767	4139863	434	28332	3928	3875	51	1	1	78	20	1	0	0	0	0	0	0	0	0	0	5	4	1	3	0	1	0	0	0	0	0	0	0	0	0	0	0	0	0	0	0	0	0
Bin-1724	Firmicutes	p_Firmicutes	92.41	1.34	2.9423	329.479	1949560	66	56339	1979	1934	42	2	1	28	4	1	0	0	0	0	0	0	0	0	0	2	0	0	0	0	0	0	0	0	0	0	0	0	0	0	0	0	0	0	0	0	0	0
Bin-1778	Firmicutes	p_Firmicutes	91.57	1.12	2.221	521.99	1292578	11	248331	1279	1239	37	2	1	8	3	1	0	0	0	0	0	0	0	0	0	2	0	0	0	0	0	0	0	0	0	0	0	0	0	0	0	0	0	0	0	0	0	0
Bin-1814	Firmicutes	p_Firmicutes	81.65	2.91	3.5994	1091.14	1405977	101	37756	1558	1516	40	1	1	36	7	2	0	0	0	0	0	0	0	0	0	4	0	0	0	0	0	0	0	0	0	0	0	0	0	0	0	0	0	0	0	0	0	0
Bin-1938	Firmicutes	p_Firmicutes	75.76	1.27	4.0516	689.891	1288328	97	27208	1331	1288	40	2	1	34	6	2	0	0	0	0	0	0	0	0	0	3	0	0	0	0	0	0	0	0	0	0	0	0	0	0	0	0	0	0	0	0	0	0
Bin-1950	Firmicutes	p_Firmicutes	85.01	3.47	113.888	835.779	1640965	305	6924	1531	1520	9	1	1	13	0	-	-	-	-	-	-	-	-	-	-	-	-	-	-	-	-	-	-	-	-	-	-	-	-	-	-	-	-	-	-	-	-	-
Bin-1980	Firmicutes	p_Firmicutes	91.49	1.42	24.782	433.116	1991370	53	93644	1737	1709	27	NA	1	15	3	0	0	0	0	0	0	0	0	0	0	2	0	0	1	0	0	0	0	0	0	0	0	0	0	0	0	0	0	0	0	0	0	0
Bin-1987	Firmicutes	p_Firmicutes	95.87	4.95	1.1646	327.135	2698943	227	20156	2491	2442	45	3	1	26	6	0	0	0	0	0	0	0	0	0	0	3	0	0	0	0	1	0	0	0	0	0	0	0	0	0	0	0	0	0	0	0	0	0
Bin-1993	Firmicutes	p_Firmicutes	86.33	0.28	2.1104	477.795	1068465	38	54632	967	936	29	1	1	12	0	-	-	-	-	-	-	-	-	-	-	-	-	-	-	-	-	-	-	-	-	-	-	-	-	-	-	-	-	-	-	-	-	-
Bin-2360	Firmicutes	p_Firmicutes	95.64	0.67	2.6648	1189.55	3139567	343	26900	3058	3003	51	3	1	29	5	1	0	0	0	0	0	0	0	0	0	3	0	0	0	0	0	0	0	0	0	0	0	0	0	0	0	0	0	0	0	0	0	0
Bin-1190	Firmicutes	s_Clostridium_sp_C105KSO13	92.95	0.25	8.6406	2018.68	2652452	210	25426	2230	2195	32	2	1	24	5	0	0	0	0	0	0	0	0	0	0	4	0	0	0	0	0	0	0	0	0	0	0	0	0	0	0	0	0	0	0	0	0	0
Bin-811	Firmicutes	s_Erysipelothrix_larvae	96.23	3.77	46.2641	751.266	2013219	261	10893	1891	1865	24	1	1	38	13	0	0	0	0	0	0	0	0	0	0	1	0	0	1	0	0	0	0	0	0	0	0	0	0	0	0	0	0	0	0	0	0	0
Bin-1424	Firmicutes	s_Lactobacillus_ozensis	97.75	2.25	115.135	1312.66	1770018	64	44396	1659	1623	34	1	1	15	1	0	0	0	0	0	0	0	0	0	0	1	0	0	0	0	0	0	0	0	0	0	0	0	0	0	0	0	0	0	0	0	0	0
Bin-1545	Firmicutes	s_Peptoniphilus_grossensis	89.92	3.09	2.198	567.289	2132447	348	8371	1880	1836	43	1	NA	19	3	0	0	0	0	0	0	0	0	0	0	3	0	0	0	0	0	0	0	0	0	0	0	0	0	0	0	0	0	0	0	0	0	0
Bin-442	Firmicutes	s_Ruminiclostridium_cellobioparum	81.88	1.99	3.341	1026	2512841	398	12060	2193	2172	18	3	NA	42	20	1	0	0	0	0	0	0	0	0	0	4	1	2	1	0	1	1	3	1	1	0	0	0	0	0	0	0	0	0	0	0	0	0
Bin-277	k__Bacteria	k_Bacteria	92.23	4.84	18.8325	1602.58	1816936	76	38650	1788	1751	30	7	NA	38	5	0	0	0	0	0	0	0	0	0	0	0	0	0	0	0	0	0	1	0	0	0	0	0	0	0	3	0	1	0	0	0	0	0
Bin-518	k__Bacteria	k_Bacteria	89.74	4.44	840.256	1377.26	2770198	396	8838	2651	2612	38	NA	1	57	4	0	0	0	1	0	0	0	0	0	0	0	0	0	0	0	0	0	1	0	0	0	0	0	0	0	0	0	0	0	0	0	0	0
Bin-886	k__Bacteria	k_Bacteria	94.02	1.99	143.29	177.002	1697266	25	165040	1728	1689	37	1	1	38	5	0	0	0	0	0	0	0	0	0	0	0	0	0	0	0	0	0	1	0	0	0	0	0	0	0	3	0	0	0	0	0	0	0
Bin-946	k__Bacteria	k_Bacteria	90.4	0	1303.99	4142.85	2137101	95	41020	1996	1952	40	3	1	42	4	0	0	0	0	0	0	0	0	0	0	0	0	0	0	0	0	0	0	0	0	0	0	0	0	0	1	0	0	0	0	0	0	0
Bin-1425	k__Bacteria	k_Bacteria	82.83	1	32.9904	267.057	1457456	20	171275	1409	1383	24	1	1	32	5	0	0	0	0	0	0	0	0	0	0	1	0	0	0	0	0	0	1	0	0	0	0	0	0	0	3	0	0	0	0	0	0	0
Bin-2451*	Planctomycetes	s_Singulisphaera_sp_GP187	98.88	2.94	5627.53	1560.96	5647587	352	29748	4668	4604	61	2	1	96	24	0	0	0	0	0	0	0	0	0	0	1	0	0	2	0	0	1	0	0	0	0	6	0	0	0	2	0	0	0	0	0	0	0
Bin-1479	Planctomycetes	g_Thalassoglobus	78.59	2.76	728.058	1440.35	4704365	945	6320	4253	4198	55	NA	NA	46	8	0	0	0	0	0	0	0	0	0	0	0	0	0	0	0	0	0	0	0	0	0	2	0	0	0	1	0	0	0	0	0	0	0
Bin-2452	Planctomycetes	s_Gemmata_sp_SH_PL17	73.39	4.65	1273.31	141.812	3176937	897	4087	2878	2848	29	NA	1	44	9	0	0	0	0	0	0	0	0	0	0	1	0	0	2	0	0	0	0	0	0	0	2	0	0	0	0	0	0	0	0	0	0	0
Bin-121	Planctomycetes	s_Pirellula_sp_SH_Sr6A	97.58	2.35	4333.01	4.7714	6756428	144	286602	5497	5405	83	8	1	134	45	1	0	0	0	0	0	0	0	0	0	4	3	1	11	4	0	0	0	0	0	0	4	0	0	0	1	0	0	0	0	0	0	0
Bin-776	Planctomycetes	s_Planctomicrobium_piriforme	96.67	1.11	4261.84	204.469	4694846	105	96810	3763	3701	60	1	1	62	17	1	0	0	0	0	0	0	0	0	0	1	0	1	1	0	0	0	0	0	0	0	4	0	0	0	2	0	0	0	0	0	0	0
Bin-2172	Planctomycetes	s_Planctomyces_sp_SH_PL14	97.63	4.02	1916.9	770.77	5820490	481	21127	4943	4871	65	5	2	104	20	0	0	0	0	0	0	0	0	0	0	2	0	0	1	0	0	0	0	0	0	0	7	0	1	0	1	0	0	0	0	0	0	0
Bin-2069	Planctomycetes	s_Singulisphaera_acidiphila	95.33	3.45	76.5167	410.695	6113051	352	32490	4890	4837	51	1	1	113	34	0	0	0	0	0	0	0	0	0	0	1	2	3	2	1	0	0	0	1	0	2	4	0	0	0	1	0	0	0	0	0	0	0
Bin-1669*	Proteobacteria	s_Enterobacter_asburiae	100	2.82	11.0201	2085.07	3422299	22	267701	3073	3014	53	5	1	57	7	0	0	0	0	0	0	0	0	0	0	0	0	1	0	0	0	0	1	0	0	0	0	0	0	0	0	0	0	0	0	0	0	0
Bin-565	Proteobacteria	c_Alphaproteobacteria	90.01	2.2	8.3581	1397.99	1178691	125	15933	1074	1036	37	NA	1	12	0	-	-	-	-	-	-	-	-	-	-	-	-	-	-	-	-	-	-	-	-	-	-	-	-	-	-	-	-	-	-	-	-	-
Bin-2140	Proteobacteria	f_Desulfovibrionaceae	97.34	2.37	10.8944	1730.94	2208934	243	13870	2071	2026	44	NA	1	23	1	0	0	0	0	0	0	0	0	0	0	0	0	0	0	0	0	0	0	0	0	0	0	0	0	0	0	0	0	0	0	0	0	0
Bin-2497	Proteobacteria	g_Acinetobacter	90.8	0.57	977.366	563.128	3437464	36	173755	3208	3150	52	6	NA	40	10	0	0	0	0	0	0	0	0	0	0	4	0	0	1	0	0	0	0	0	0	0	0	0	0	0	0	0	0	0	0	0	0	0
Bin-1443	Proteobacteria	p_Proteobacteria	90.11	1.1	3.7076	411.089	1061667	73	35302	1082	1039	41	1	1	14	0	-	-	-	-	-	-	-	-	-	-	-	-	-	-	-	-	-	-	-	-	-	-	-	-	-	-	-	-	-	-	-	-	-
Bin-2367	Proteobacteria	s_Candidatus_Paracaedibacter_acanthamoebae	87.81	0	52.9535	1234.62	1227315	57	83521	1197	1152	43	2	NA	23	1	0	0	0	0	0	0	0	0	0	0	0	0	0	0	0	0	0	0	0	0	0	0	0	0	0	0	0	0	0	0	0	0	0
Bin-902	Proteobacteria	s_Desulfovibrio_legallii	92.76	1.78	26.8581	2802.89	2784786	304	12621	2393	2356	36	1	NA	50	4	1	0	0	0	0	0	0	0	0	0	2	0	0	0	0	0	0	0	0	0	0	0	0	0	0	1	0	0	0	0	0	0	0
Bin-1449	Proteobacteria	s_Pusillimonas_sp_T7_7	88.16	4.3	509.743	364.516	3242329	388	11407	3213	3174	38	NA	1	42	8	0	0	0	0	0	0	0	0	0	0	3	0	0	1	0	0	0	0	0	0	0	0	0	0	0	0	0	0	0	0	0	0	0
Bin-2437	Proteobacteria	s_Pusillimonas_sp_T7_7	95.34	4.03	339.839	111.786	3491021	86	69253	3266	3227	38	NA	1	49	12	1	0	0	0	0	0	0	0	0	0	4	0	0	1	0	0	0	0	0	0	0	0	0	0	0	0	0	0	0	0	0	0	0
Bin-1193*	Tenericutes	f_Acholeplasmataceae	97.33	0	1.6676	61.4522	1757889	75	50429	1631	1596	32	2	1	18	7	0	1	0	0	0	0	0	0	0	0	2	0	0	0	0	0	0	0	0	0	0	0	0	0	0	0	0	0	0	0	0	0	0
Bin-1313	Tenericutes	p_Tenericutes	93.33	0	1901.86	634.474	1456081	64	36558	1403	1388	14	NA	1	19	3	0	0	0	0	0	0	0	0	0	0	0	0	0	0	0	0	0	1	0	0	0	0	0	0	0	0	0	0	0	0	0	0	0
Bin-1637	Tenericutes	s_Acholeplasma_oculi	98.67	0	58.5447	482.741	1266474	81	33578	1123	1085	36	2	NA	32	8	2	0	0	0	0	0	0	0	0	0	1	0	0	0	0	0	0	0	0	0	0	0	0	1	0	0	0	0	0	0	0	0	0
Bin-2208	Tenericutes	s_Spiroplasma_clarkii	99.62	1.5	343.162	1225.84	1310720	23	129783	2338	2305	30	2	1	11	5	0	0	0	0	0	0	0	0	0	0	0	0	0	0	0	0	0	2	0	0	0	0	0	0	0	0	0	0	0	0	0	0	0
Bin-882	Verrucomicrobia	s_Prosthecobacter_debontii	71.15	2.72	555.41	1090.33	3155604	926	3735	3305	3281	23	NA	1	60	8	0	0	0	0	0	0	0	0	0	0	2	0	0	0	0	0	0	0	0	0	0	2	0	0	0	0	0	0	0	0	0	0	0
Bin-1947	Verrucomicrobia	s_Prosthecobacter_debontii	75.96	0.68	1087.55	168.286	4827076	766	9197	4473	4413	56	3	1	109	22	1	0	0	0	0	0	0	0	0	0	6	0	0	3	0	0	0	0	0	0	0	2	0	0	0	0	0	0	0	0	0	0	0
*71 bins with independent (hemi)cellulose degradation capability
a k_, kingdom; p_, phylum; c_, class; o_, order; f_, family; g_, genus; s_, species
b LDMs, lignocellulose degradation-related modules
[truncated: 52 more columns]
