# Supplementary material for: Lignocellulose degradation in Protaetia brevitarsis larvae digestive tract: refining on a tightly designed microbial fermentation production line
Source: Microbiome. 2022 Jun 13;10:90. doi: 10.1186/s40168-022-01291-2 (PMC9195238; doi:10.1186/s40168-022-01291-2)
Supplement: Supplementary file 13 — Additional file 12: Table S10. Organic carbon analysis of intestinal contents in the PBL midgut and hindgut. [file 40168_2022_1291_MOESM12_ESM.xls]

## Sheet: Table S10
Sample	Organic carbon a
Midgut	52.04% ± 3.01%
Hindgut	27.63% ± 2.66%
a Mean values ± standard error
