# Supplementary material for: Lignocellulose degradation in Protaetia brevitarsis larvae digestive tract: refining on a tightly designed microbial fermentation production line
Source: Microbiome. 2022 Jun 13;10:90. doi: 10.1186/s40168-022-01291-2 (PMC9195238; doi:10.1186/s40168-022-01291-2)
Supplement: Supplementary file 14 — Additional file 13: Table S11. Counts of lignocellulose degradation-related modules in the PBL hindgut, cow and camel rumen microbiomes. The CAZyme profiles of PBL hindgut microbiome were compared with those present in cow and camel rumens, using same methods as in study of Gharechahi et al (2018). Contigs longer than 1000 nt were subjected to ORF prediction and a dbCAN database search. [file 40168_2022_1291_MOESM13_ESM.xls]

## Sheet: Table S11
CAZy Family	Known Activity	PBL hindgut (this study)	Cow rumen a	Camel rumen a
Cellulases
AA9	Polysaccharide monooxygenases; lytic cellulose monooxygenase	1	0	0
AA10	Xylan monooxygenase/xylan oxidase; lytic cellulose monooxygenase	9	3	1
GH6	Endoglucanase; cellobiohydrolase;endo-β-1,3-1,4-glucanase	6	0	0
GH9	Endo-β-1,4-glucanase; β-glucosidase; exo-β-1,4-glucanase; cellobiohydrolase	133	396	612
GH17	β-glucosidase	3	0	0
GH48	Cellobiohydrolase, endo-β-1,4-glucanase	0	2	4
GH55	exo-β-1,3-glucanase; endo-β-1,3-glucanase	31	10	18
GH64	β-1,3-glucanase	1	2	1
GH81	Endo-β-1,3-glucanase	7	5	3
GH94	Cellobiose phosphorylase	462	151	340
GH124	Endoglucanase	3	8	15
GH128	β-1,3-glucanase; β-1,3-glucosidase	13	21	61
GH144	Endoglucanase	176	0	0
Hemicellulases
CE1	Acetyl xylan esterase; feruloyl esterase	1710	2399	2885
CE2	Acetyl xylan esterase	32	391	463
CE3	Acetyl xylan esterase	525	582	744
CE4	Acetyl xylan esterase	2200	877	928
CE5	Acetyl xylan esterase	17	11	29
CE6	Acetyl xylan esterase	170	391	644
CE7	Acetyl xylan esterase	344	271	509
CE12	Acetyl xylan esterase	219	340	725
CE15	4-O-methyl-glucuronoyl methylesterase	202	201	345
CE16	Acetylesterase	5	0	0
GH2	β-galactosidase; β-mannosidase; α-L-arabinofuranosidase	1385	885	2273
GH10	Endo-1,4-β-xylanase	429	473	689
GH11	Endo-β-1,4-xylanase	96	116	63
GH27	α-galactosidase	94	132	228
GH29	α-L-fucosidase	581	390	529
GH35	β-galactosidase; exo-β-1,4-galactanase	137	83	341
GH36	α-galactosidase	211	310	421
GH38	α-mannosidase	472	120	81
GH42	β-galactosidase	213	106	136
GH43	β-xylosidase; α-L-arabinofuranosidase; arabinanase; xylanase; exo-β-1,3-galactanase	1489	1331	2790
GH47	α-mannosidase	6	0	1
GH52	β-xylosidase	9	1	0
GH53	Endo-β-1,4-galactanase	70	194	432
GH54	α-L-arabinofuranosidase; β-xylosidase	1	32	24
GH57	α-galactosidase	151	203	293
GH59	β-galactosidase	18	3	16
GH62	α-L-arabinofuranosidase	5	0	0
GH67	α-glucuronidase; xylan α-1,2-glucuronidase	116	65	161
GH92	α-mannosidase	287	302	655
GH93	exo-α-L-1,5-arabinanase	50	33	32
GH95	α-L-fucosidase; α-1,2-L-fucosidase; α-L-galactosidase	322	147	486
GH97	α-galactosidase	154	315	734
GH98	endo-β-1,4-galactosidase, endo-β-1,4-xylanase	4	8	22
GH99	endo-α-1,2-mannosidase	90	77	129
GH110	α-galactosidase	51	32	47
GH113	β-mannanase	22	22	25
GH115	Xylan α-1,2-glucuronidase	142	94	417
GH120	β-xylosidase	74	90	107
GH127	α-1,3-(3,6)-anhydro-D-galactosidase	431	283	560
GH134	Endo-β-1,4-mannanase	0	0	2
GH141	α-L-fucosidase, xylanase	141	0	0
Hemicellulases and cellulases
GH1	β-glucosidase; β-galactosidase; exo-β-1,4-glucanase; β-mannosidase; β-xylosidase	364	87	103
GH3	β-glucosidase; exo-β-1,4-glucanase; xylan 1,4-β-xylosidase; α-L-arabinofuranosidase	1282	1552	2115
GH4	α-glucosidase; α-galactosidase;6-phospho-β-glucosidase; α-glucuronidase	636	192	211
GH5	Endo-β-1,4-glucanase; β-glucosidase; exo-β-1,4-glucanase; endo-β-1,4-xylanase; β-mannosidase; endo-β-1,4-mannosidase; cellobiohydrolase	645	866	1382
GH8	Endo-β-1,4-glucanase; endo-1,4-β-xylanase	93	196	172
GH12	Endoglucanase; xyloglucan hydrolase; β-1,3-1,4-glucanase; xyloglucan endotransglycosylase	0	3	3
GH16	Xyloglucanase; endo-1,3-β-glucanase; endo-β-1,4-galactosidase	264	341	434
GH26	β-mannanase, β-1,3-xylanase, endo-β-1,3-1,4-glucanase	150	217	458
GH30	β-glucosidase; endo-β-1,4-xylanase; β-xylosidase	181	174	325
GH31	α-glucosidase; α-galactosidase; α-mannosidase; α-xylosidase	408	451	852
GH39	β-xylosidase; β-glucosidase; β-galactosidase	256	181	223
GH44	Endoglucanase; xyloglucanase	7	10	16
GH45	Endoglucanase; xyloglucan-specific endo-β-1,4-glucanase/endo-xyloglucanase; endo-β-1,4-mannanase	0	76	28
GH51	Endo-β-1,4-glucanase; endo-β-1,4-xylanase; β-glucosidase; β-xylosidase; α-L-arabinofuranosidase	443	280	779
GH74	Endo-β-1,4-glucanase; xyloglucanase	153	127	121
GH116	β-glucosidase; β-xylosidase	144	21	20
Ligninases
AA2	Manganese peroxidase; versatile peroxidase; lignin peroxidase	65	0	0
AA3	Cellobiose dehydrogenase; glucose 1-oxidase; aryl alcohol oxidase; alcohol oxidase; pyranose oxidase	186	27	38
AA4	vanillyl-alcohol oxidase	133	17	40
AA5	glyoxal oxidase; alcohol oxidase	2	0	0
AA6	1,4-benzoquinone reductase	827	0	1055
AA7	glucooligosaccharide oxidase; cellooligosaccharide dehydrogenase	111	17	29
Lignocellulose-binding modules
CBM1	Cellulose-binding	0	3	1
CBM2	Cellulose and xylan binding	50	69	183
CBM3	Cellulose-binding	35	16	12
CBM4	Cellulose, xylan, β-1,3-glucan, and β-1,3-1,4-glucan binding	231	261	221
CBM6	Cellulose-binding	373	517	177
CBM8	Cellulose-binding	2	6	7
CBM9	Cellulose-binding	406	256	174
CBM10	Cellulose-binding	0	0	0
CBM11	β-1,4-glucan-binding	11	34	13
CBM13	Xylan-binding	227	143	171
CBM16	Cellulose and glucomannan binding	229	218	131
CBM17	Amorphous cellulose, cellooligosaccharides and derivatized cellulose binding	2	0	0
CBM22	Xylan-binding	288	90	94
CBM23	Mannan-binding	37	49	23
CBM27	Mannan-binding	14	6	10
CBM28	Endo-1,4-glucanase; non-crystalline cellulose; cellooligosaccharides; β-(1,3)(1,4)-glucans-binding	3	1	1
CBM29	Mannan and glucomannan binding	0	3	6
CBM30	Cellulose-binding	29	46	25
CBM31	β-1,3-xylan-binding	0	5	4
CBM32	Galactose-binding	1288	707	686
CBM35	Xylan, mannans and β-galactan binding	379	411	280
CBM36	Xylans and xylooligosaccharides binding	1	13	11
CBM37	Cellulose and xylan binding	95	455	507
CBM39	β-1,3-glucan-binding	0	9	16
CBM42	Arabinofuranose-binding	6	2	5
CBM44	Cellulose and xyloglucan binding	153	369	343
CBM46	Cellulose-binding	95	34	38
CBM47	Fucose-binding	26	6	6
CBM49	Crystalline cellulose binding	0	8	5
CBM51	Galactose-binding	138	107	60
CBM52	β-1,3-glucan, endo-1,3-β-glucanase-binding	0	10	2
CBM54	Xylan-binding	468	37	24
CBM56	β-1,3-glucan-binding	124	321	431
CBM59	Mannan, xylan, and cellulose -binding	2	12	16
CBM60	Xylan-binding	3	1	1
CBM61	β-1,4-galactan binding	121	154	464
CBM62	Xyloglucan, arabinogalactan, and galactomannan binding	123	69	94
CBM63	Cellulose-binding	1	32	20
CBM65	β-glucans -binding	18	2	6
CBM67	L-rhamnose-binding	537	344	324
CBM72	Cellulose, β-1,3-1,4-glucans, xylan, and β-mannan binding	1	22	68
CBM75	Xyloglucan-binding	5	1	1
CBM76	Xyloglucan, glucomannan, and β-glucan binding	0	3	8
CBM78	β-1,4-glucans and xyloglucan binding	0	26	34
CBM80	Xyloglucan, glucomannan, and galactomannan binding	0	5	4
CBM81	β-1,4-, β-1,3,-glucans, xyloglucan, avicel and cellooligosaccharides-binding	0	0	0
Total		25391	21626	33132
Assembled DNA (Gbp)		2.18	1.92	1.26
a The CAZyme profiles in cow and camel rumen metagenomes were collected from study of Gharechahi et al (2018).
