# Supplementary material for: Lignocellulose degradation in Protaetia brevitarsis larvae digestive tract: refining on a tightly designed microbial fermentation production line
Source: Microbiome. 2022 Jun 13;10:90. doi: 10.1186/s40168-022-01291-2 (PMC9195238; doi:10.1186/s40168-022-01291-2)
Supplement: Supplementary file 15 — Additional file 14: Table S12. Comparison of lignocellulose degradation-related modules in the bins recovered in this work and corresponding public species genomes from the NCBI database. [file 40168_2022_1291_MOESM14_ESM.xls]

## Sheet: Table S12
Phylum	Taxonomy	Bins recovered in this work		Published genomes collected from NCBI database
		Bin ID	No. LDMs a	GenBank assembly accession	No. LDMs a
Actinobacteria	Streptomycexiamenensis	Bin-1461	85	GCA_000993785.3	79
Actinobacteria	Phycicoccusp_Soil748	Bin-2148	16	GCA_001428025.1	27
Actinobacteria	Lysinimicrobium_mangrovi	Bin-1181	20	GCA_900109245.1	43
Actinobacteria	Lysinimicrobium_mangrovi	Bin-1213	19	GCA_900109245.1	43
Actinobacteria	Gordonia_amicalis	Bin-1788	9	GCA_000472025.1	40
Actinobacteria	Brachybacterium_faecium	Bin-427	18	GCA_000023405.1	49
Bacteroidetes	Sporocytophaga_myxococcoides	Bin-821	45	GCA_000426725.1	95
Bacteroidetes	Porphyromonadaceae_bacterium_KH3CP3RA	Bin-1336	49	GCA_900114365.1	126
Bacteroidetes	Dysgonomonamacrotermitis	Bin-1037	123	GCA_900128985.1	139
Bacteroidetes	Bacteroidetebacterium_oral_taxon_272	Bin-911	62	GCA_000442105.1	27
Bacteroidetes	Bacteroidefaecis	Bin-2127	273	GCA_000226135.1	189
Bacteroidetes	Arenibacter_troitsensis	Bin-2108	22	GCA_900177645.1	83
Chloroflexi	Caldilinea_aerophila	Bin-2193	33	GCA_000281175.1	59
Firmicutes	Tyzzerella_sp_An114	Bin-2323	71	GCA_002161055.1	17
Firmicutes	Tissierella_sp_P1	Bin-1094	40	GCA_002266425.1	16
Firmicutes	Thermobrachium_celere	Bin-687	23	GCA_000430995.1	14
Firmicutes	Ruminococcubromii	Bin-2333	38	GCA_002834225.1	5
Firmicutes	Ruminococcualbus	Bin-378	9	GCA_000179635.2	114
Firmicutes	Ruminiclostridium_cellulolyticum	Bin-598	14	GCA_000022065.1	100
Firmicutes	Lachnospiraceae_bacterium_RM5	Bin-1050	34	GCA_900110975.1	3
Firmicutes	Herbinix_luporum	Bin-526	94	GCA_900070325.1	46
Firmicutes	Eubacterium_nodatum	Bin-1780	16	GCA_000510425.1	4
Firmicutes	Epulopiscium_sp_SCG_D08WGA_EpuloA1	Bin-2499	27	GCA_001983475.1	17
Firmicutes	Enterococcusp_9E7_DIV0242	Bin-706	30	GCA_002140975.1	67
Firmicutes	Clostridium_sp_ASF356	Bin-2159	20	GCA_000364165.1	17
Firmicutes	Clostridium_sartagoforme	Bin-1067	54	GCA_004794105.1	54
Firmicutes	Clostridium_cellulosi	Bin-1076	38	GCA_003242325.1	18
Firmicutes	Bacilluxiamenensis	Bin-1233	36	GCA_001857925.1	33
Firmicutes	Anaerotignum_neopropionicum	Bin-1682	10	GCA_001571775.1	7
Firmicutes	Anaeromassilibacillusp_An200	Bin-1496	44	GCA_002160025.1	45
Firmicutes	Acetivibrio_ethanolgignens	Bin-2116	81	GCA_001461035.1	15
Firmicutes	Acetitomaculum_ruminis	Bin-757	17	GCA_900112085.1	1
Firmicutes	Acetanaerobacterium_elongatum	Bin-611	6	GCA_900103835.1	35
Planctomycetes	Singulisphaera_sp_GP187	Bin-2451	24	GCA_900129635.1	57
Proteobacteria	Enterobacter_asburiae	Bin-1669	7	GCA_007035645.1	30
a LDMs, lignocellulose degradation-related modules
